# Supplementary material for: Depression among people living in rural and urban areas of Thailand: A cross-sectional study
Source: PLoS One. 2025 Jan 8;20(1):e0316077. doi: 10.1371/journal.pone.0316077 (PMC11709300; doi:10.1371/journal.pone.0316077)
Supplement: S1 Data — (XLSX) [file pone.0316077.s001.xlsx]

## Sheet: All-result_13032024
Sex	Age_group	Status	Religion	Education	Occupation	Occupation2	Monthlyincome	Avg_Monthlyincome	Typeofhouse	Typeofhouse2	Typeoffamily	Socialmediause	Underlyingdisease	Underlyingdisease_gr	Historyofhavinginfectiousdiseases	Historyofhavinginfectiousdiseases_gr	Infectiousdiseases	Historyofhospitalization	Province	Placeofresidence	Smoking	Drinkingalcohol	PHQ1_Littleinterestorpleasureindoingthings	PHQ2_Feelingdowndepressedorhopeless	PHQ3_Troublefallingasleepstayingasleeporsleepingtoomuch	PHQ4_Feelingtiredorhavinglittleenergy	PHQ5_Poorappetiteorovereating	PHQ6_Feelingbadaboutyourselforthatyou’reafailureorhaveletyours	PHQ7_Troubleconcentratingonthingssuchasreadingthenewspaperorwatc	PHQ8_Movingorspeakingsos1lythatotherpeoplecouldhave1ticed.Ortheo	PHQ9_Thoughtsthatyouwouldbebetteroffdeadorofhurtingyourselfinsom	Total_PHQ9	Depression_group
1	1	2	2	3	2	2	16000	2	3	2	2	2	1	1	1	1	1	1	2	2	1	1	1	0	0	0	1	0	0	0	0	2	1
1	1	1	2	3	3	2	20000	2	3	2	2	2	1	1	1	1	1	1	2	2	1	2	1	0	2	0	2	0	2	0	0	7	2
2	1	1	2	2	2	2	13000	2	3	2	2	2	3	1	1	1	1	1	2	2	1	1	2	1	3	3	1	1	2	2	1	16	2
1	1	1	2	3	2	2	16000	2	3	2	2	2	1	1	1	1	1	1	2	2	1	1	0	0	0	0	1	0	1	0	0	2	1
2	1	1	2	3	1	1	5000	1	3	2	2	2	1	1	1	1	1	1	2	2	2	2	1	0	0	0	0	0	0	0	0	1	1
1	1	1	2	4	2	2	29000	2	3	2	2	2	1	1	1	1	1	1	2	2	1	1	0	0	1	0	0	0	0	0	0	1	1
1	1	1	2	4	3	2	30000	2	3	2	2	1	1	1	1	1	1	1	2	2	1	1	0	2	0	2	0	2	1	1	0	8	2
1	1	1	2	3	2	2	22050	2	3	2	1	2	2	2	2	2	2	1	2	2	1	1	1	0	0	0	1	0	1	0	0	3	1
2	1	1	2	2	2	2	17000	2	2	1	1	2	1	1	1	1	1	1	2	2	2	2	0	0	0	0	0	0	1	0	0	1	1
1	1	1	2	2	1	1	800	1	3	2	2	2	2	2	1	1	1	1	2	2	1	1	0	0	0	0	0	0	0	0	0	0	1
1	1	1	2	4	2	2	24000	2	3	2	2	2	1	1	1	1	1	1	2	2	1	1	1	0	1	0	1	0	0	0	0	3	1
1	1	1	2	3	3	2	45000	2	3	2	2	2	2	2	1	1	1	1	2	2	1	2	1	1	2	0	0	1	0	0	0	5	2
1	1	2	2	2	2	2	10000	2	3	2	2	2	1	1	1	1	1	1	2	2	1	1	1	0	1	1	1	2	1	0	0	7	2
2	1	1	2	2	2	2	15000	2	3	2	2	1	3	1	1	1	1	3	2	2	2	1	0	0	0	0	0	0	0	0	0	0	1
2	1	1	2	3	2	2	14000	2	3	2	2	2	1	1	1	1	1	1	2	2	1	2	0	0	1	0	0	0	0	0	0	1	1
1	1	1	2	3	2	2	5000	1	3	2	2	2	2	2	1	1	1	1	2	2	1	1	1	1	1	1	1	1	1	1	0	8	2
1	1	1	2	2	2	2	10000	2	3	2	1	2	1	1	1	1	1	1	2	2	2	2	0	0	2	0	0	0	0	0	0	2	1
1	1	1	2	3	2	2	10000	2	3	2	2	2	1	1	1	1	1	1	2	2	1	1	2	0	0	2	2	0	3	1	0	10	2
2	1	1	2	3	2	2	15000	2	2	1	1	2	1	1	1	1	1	1	2	2	1	2	0	0	0	0	0	0	1	0	0	1	1
2	1	1	2	2	2	2	11000	2	3	2	2	2	1	1	1	1	1	1	2	2	2	2	3	3	0	2	3	3	3	3	2	22	2
1	1	1	2	3	2	2	20000	2	3	2	2	2	1	1	1	1	1	1	2	2	1	1	0	0	0	0	0	0	0	0	0	0	1
1	1	1	2	2	2	2	12000	2	3	2	2	2	2	2	1	1	1	1	2	2	1	2	2	2	1	2	1	1	1	1	1	12	2
1	1	2	2	2	2	2	7500	1	1	1	2	2	3	1	1	1	1	1	2	2	1	1	2	2	2	2	3	2	2	1	2	18	2
1	1	2	2	2	1	1	20000	2	3	2	2	2	3	1	1	1	1	1	2	2	1	1	1	3	2	1	1	2	1	1	0	12	2
1	1	2	2	3	2	2	11000	2	3	2	2	2	1	1	1	1	1	1	2	2	1	1	0	0	0	0	0	0	0	0	0	0	1
1	1	1	2	2	2	2	20000	2	3	2	2	2	1	1	1	1	1	1	2	2	1	1	0	0	1	1	1	0	0	0	0	3	1
1	1	2	2	3	2	2	25000	2	3	2	2	2	3	1	1	1	1	1	2	2	1	2	1	0	2	0	1	1	0	0	0	5	2
1	1	2	2	3	3	2	16000	2	3	2	1	2	2	2	1	1	1	1	2	2	1	2	1	0	1	1	0	0	1	0	0	4	1
2	1	1	2	3	2	2	18000	2	3	2	2	2	1	1	1	1	1	1	2	2	1	1	1	0	1	0	0	0	1	0	0	3	1
1	1	2	2	3	2	2	14500	2	3	2	2	2	1	1	1	1	1	1	2	2	1	1	1	1	1	0	0	1	1	0	0	5	2
1	1	1	2	3	1	1	10000	2	3	2	1	2	1	1	1	1	1	1	2	2	1	2	0	0	3	2	2	3	0	0	0	10	2
1	1	1	2	3	2	2	10000	2	3	2	2	2	1	1	1	1	1	3	2	2	1	1	0	0	3	0	1	0	2	0	0	6	2
1	1	2	2	3	2	2	15000	2	3	2	1	2	1	1	1	1	1	1	2	2	1	1	1	1	1	2	2	2	1	1	1	12	2
2	1	2	2	2	2	2	35000	2	3	2	2	2	2	2	1	1	1	1	2	2	1	2	3	1	3	3	2	0	0	0	0	12	2
1	1	2	2	2	2	2	8600	1	3	2	1	2	2	2	1	1	1	1	2	2	1	2	1	1	1	1	1	1	1	1	1	9	2
1	1	2	2	3	2	2	20000	2	3	2	2	2	1	1	1	1	1	1	2	2	1	1	2	1	2	2	1	0	2	1	0	11	2
1	1	1	2	3	2	2	10000	2	3	2	2	2	1	1	1	1	1	1	2	2	1	1	0	0	0	0	0	0	0	0	0	0	1
1	1	1	2	3	3	2	25000	2	3	2	2	2	3	1	1	1	1	1	2	2	1	2	1	1	1	1	1	0	0	0	0	5	2
1	1	1	2	3	2	2	3000	1	3	2	2	2	1	1	1	1	1	1	2	2	1	1	1	1	1	0	0	0	2	0	0	5	2
1	1	1	2	2	2	2	1000	1	3	2	2	2	1	1	1	1	1	1	2	2	1	1	1	0	0	1	1	0	0	0	0	3	1
1	1	1	2	2	2	2	11000	2	3	2	2	2	1	1	1	1	1	1	2	2	1	1	0	0	1	0	0	0	0	0	0	1	1
1	1	2	2	2	2	2	10000	2	1	1	2	2	2	2	1	1	1	2	2	2	1	1	0	0	1	0	1	0	0	0	0	2	1
2	1	2	2	2	3	2	21250	2	3	2	2	2	2	2	1	1	1	1	2	2	2	2	0	0	1	0	1	0	0	0	0	2	1
1	2	3	2	2	2	2	8000	1	3	2	2	2	2	2	1	1	1	1	2	2	1	1	0	0	2	1	1	0	0	0	0	4	1
1	1	2	2	2	2	2	20000	2	3	2	2	2	2	2	1	1	1	1	2	2	1	2	0	0	2	1	1	1	1	0	0	6	2
1	2	1	2	2	1	1	3000	1	3	2	2	2	2	2	1	1	1	1	2	2	1	1	0	0	1	0	0	0	0	0	0	1	1
1	2	3	2	2	2	2	8000	1	3	2	2	2	2	2	1	1	1	1	2	2	2	2	1	1	1	1	2	1	0	0	0	7	2
1	2	3	2	2	2	2	10000	2	3	2	2	2	2	2	3	1	1	3	2	2	1	1	0	0	0	0	0	0	0	0	0	0	1
1	2	2	2	2	3	2	20000	2	3	2	2	1	2	2	1	1	1	1	2	2	1	1	0	0	0	0	0	0	0	0	0	0	1
1	2	1	2	4	2	2	5000	1	3	2	2	2	2	2	1	1	1	1	2	2	1	1	0	1	0	0	1	0	0	1	0	3	1
1	2	1	2	4	1	1	600	1	3	2	2	2	2	2	1	1	1	1	2	2	1	1	0	0	0	0	0	0	0	0	0	0	1
1	2	1	2	2	1	1	600	1	3	2	2	2	2	2	1	1	1	1	2	2	1	1	0	0	0	0	0	0	0	0	0	0	1
1	2	2	2	3	1	1	10000	2	3	2	1	2	1	1	1	1	1	1	2	2	1	1	0	0	2	0	2	0	1	0	0	5	2
2	2	2	2	3	2	2	9000	1	3	2	2	1	2	2	1	1	1	1	2	2	1	2	0	0	1	0	0	0	0	0	0	1	1
2	2	2	2	4	2	2	12000	2	3	2	2	2	1	1	1	1	1	1	2	2	1	1	0	0	0	0	0	0	0	0	0	0	1
1	1	3	2	2	2	2	16000	2	3	2	2	2	2	2	1	1	1	1	2	2	1	1	0	0	1	1	1	0	0	0	0	3	1
2	2	2	2	2	2	2	9500	1	3	2	2	2	2	2	1	1	1	1	2	2	2	1	0	0	0	1	1	0	0	0	0	2	1
1	2	1	2	3	1	1	600	1	3	2	2	2	2	2	1	1	1	1	2	2	1	1	2	2	3	2	1	3	2	0	0	15	2
2	2	3	2	2	2	2	10000	2	3	2	2	2	2	2	1	1	1	1	2	2	2	2	1	1	1	1	1	1	2	1	0	9	2
1	2	3	2	2	2	2	800	1	3	2	1	1	2	2	2	2	2	2	2	2	1	1	0	0	0	2	2	0	1	2	0	7	2
2	2	3	2	2	2	2	30000	2	1	1	2	2	1	1	1	1	1	1	2	2	1	1	0	0	1	0	0	0	0	1	0	2	1
1	2	2	2	2	2	2	8000	1	3	2	2	2	2	2	1	1	1	1	2	2	1	1	1	1	0	1	1	1	0	0	0	5	2
1	2	3	2	2	1	1	1400	1	3	2	2	1	2	2	1	1	1	1	2	2	1	1	0	1	0	2	0	1	1	2	3	10	2
2	1	2	2	2	2	2	10000	2	3	2	2	2	1	1	1	1	1	1	2	2	1	1	0	0	0	0	0	0	0	0	0	0	1
2	1	1	2	2	1	1	4500	1	3	2	2	2	2	2	1	1	1	1	2	2	1	1	0	0	0	1	1	0	0	0	0	2	1
1	1	3	2	2	2	2	14000	2	3	2	2	2	2	2	1	1	1	2	2	2	1	2	0	0	0	0	0	0	0	0	0	0	1
1	1	1	2	2	2	2	7000	1	3	2	2	1	2	2	2	2	2	2	2	2	1	1	1	0	1	0	3	0	1	0	0	6	2
1	1	3	2	3	3	2	55000	2	3	2	2	2	1	1	2	2	2	3	2	2	1	1	0	0	2	0	0	0	0	0	0	2	1
1	2	3	2	2	2	2	600	1	3	2	1	2	1	1	1	1	1	1	2	2	1	1	1	0	0	0	0	0	1	1	0	3	1
1	1	2	2	2	2	2	12000	2	3	2	2	2	2	2	1	1	1	1	2	2	1	1	0	0	1	0	0	0	0	0	0	1	1
1	2	3	2	2	2	2	600	1	2	1	1	1	2	2	1	1	1	1	2	2	1	1	0	0	1	1	1	0	0	0	0	3	1
1	1	1	2	3	2	2	12000	2	3	2	2	2	2	2	1	1	1	1	2	2	1	1	0	0	1	0	1	0	0	0	0	2	1
2	2	3	2	2	1	1	800	1	3	2	2	1	3	1	1	1	1	1	2	2	2	1	3	3	3	3	3	2	3	3	0	23	2
1	2	3	2	2	2	2	9800	1	3	2	2	2	3	1	1	1	1	1	2	2	1	1	0	0	0	0	1	0	0	0	0	1	1
1	2	1	2	2	2	2	9000	1	3	2	2	2	1	1	1	1	1	1	2	2	1	2	0	0	0	0	0	0	0	0	0	0	1
1	2	2	2	3	2	2	600	1	3	2	2	2	3	1	1	1	1	3	2	2	1	1	0	0	1	0	0	0	0	0	0	1	1
1	2	3	2	2	2	2	9000	1	3	2	2	2	2	2	1	1	1	1	2	2	1	1	0	0	1	0	0	0	0	1	0	2	1
1	2	1	2	2	2	2	9000	1	3	2	2	2	1	1	1	1	1	1	2	2	1	1	0	0	0	0	0	0	0	0	0	0	1
1	1	1	2	3	2	2	20000	2	3	2	1	2	1	1	1	1	1	1	2	2	1	1	1	1	1	1	1	1	1	0	0	7	2
2	1	1	2	2	2	2	20000	2	3	2	2	2	2	2	1	1	1	1	2	2	1	1	0	0	0	1	0	0	0	0	0	1	1
1	2	2	2	3	2	2	4500	1	3	2	2	2	3	1	1	1	1	1	2	2	1	1	0	0	0	1	0	0	0	0	0	1	1
2	2	3	2	2	2	2	700	1	3	2	2	2	1	1	1	1	1	1	2	2	1	1	0	0	0	2	0	0	0	1	0	3	1
1	2	2	2	2	2	2	20000	2	3	2	2	2	2	2	1	1	1	1	2	2	1	1	0	0	1	0	0	0	0	0	0	1	1
1	2	1	2	3	2	2	15000	2	3	2	2	2	2	2	1	1	1	1	2	2	2	2	0	0	1	0	1	0	0	0	0	2	1
2	2	2	2	3	2	2	25000	2	3	2	2	2	1	1	1	1	1	3	2	2	1	2	0	0	1	0	0	0	0	0	0	1	1
1	2	1	2	3	3	2	10000	2	1	1	2	2	2	2	1	1	1	1	2	2	1	1	0	0	0	0	0	0	1	0	0	1	1
2	1	1	2	3	2	2	20000	2	3	2	2	2	2	2	1	1	1	1	2	2	2	2	0	0	1	0	0	1	1	0	0	3	1
1	2	2	2	3	2	2	4000	1	3	2	2	1	2	2	1	1	1	1	2	2	1	1	0	0	2	3	1	1	1	1	0	9	2
1	2	2	2	2	2	2	3000	1	3	2	2	2	2	2	1	1	1	1	2	2	1	1	0	0	0	0	0	0	0	0	0	0	1
2	2	3	2	3	3	2	33000	2	3	2	2	2	2	2	1	1	1	1	2	2	1	1	0	0	0	0	0	0	0	0	0	0	1
1	1	1	2	3	1	1	10000	2	3	2	2	2	2	2	1	1	1	1	2	2	1	1	0	0	0	0	0	0	0	0	0	0	1
2	2	3	2	2	2	2	10000	2	3	2	2	2	2	2	1	1	1	1	2	2	2	1	0	0	1	0	1	0	0	0	0	2	1
2	2	1	2	3	3	2	32736	2	3	2	2	2	2	2	1	1	1	1	2	2	1	1	0	0	0	0	0	0	0	0	0	0	1
1	2	1	2	2	1	1	20000	2	3	2	2	2	2	2	1	1	1	1	2	2	2	1	0	1	0	1	0	0	0	0	0	2	1
2	2	2	2	2	2	2	12000	2	2	1	1	2	2	2	1	1	1	1	2	2	2	2	0	0	2	0	1	0	0	0	0	3	1
1	2	2	2	2	2	2	700	1	3	2	1	1	2	2	1	1	1	1	2	2	1	1	1	1	1	2	0	1	0	2	0	8	2
1	2	3	2	2	2	2	2000	1	3	2	2	1	1	1	1	1	1	1	2	2	1	2	2	2	3	2	3	0	0	0	1	13	2
1	2	2	2	2	1	1	5000	1	3	2	2	2	2	2	1	1	1	1	2	2	1	1	0	0	1	1	0	0	0	1	0	3	1
2	2	2	2	2	1	1	1700	1	3	2	2	1	1	1	1	1	1	1	2	2	1	2	0	1	3	0	1	1	2	0	0	8	2
1	2	3	2	2	2	2	800	1	2	1	1	1	2	2	1	1	1	1	2	2	1	1	1	0	2	1	1	1	1	0	0	7	2
2	2	3	2	2	2	2	12000	2	3	2	2	2	3	1	1	1	1	1	2	2	1	2	1	1	0	1	1	1	1	1	1	8	2
2	1	1	2	3	3	2	39950	2	3	2	2	2	1	1	1	1	1	1	2	2	1	1	1	0	3	3	1	3	1	2	1	15	2
1	1	1	2	4	3	2	70000	2	3	2	2	2	2	2	3	1	1	2	2	2	1	1	0	0	2	2	1	0	0	0	0	5	2
2	2	3	2	2	1	1	600	1	3	2	2	2	2	2	1	1	1	1	2	2	1	1	0	1	1	1	0	1	0	0	1	5	2
1	2	3	2	2	3	2	35000	2	3	2	2	2	2	2	1	1	1	1	2	2	1	1	0	0	1	0	0	0	0	0	0	1	1
1	1	1	2	2	2	2	15000	2	3	2	2	2	2	2	1	1	1	1	2	2	2	2	0	0	1	0	1	0	0	0	0	2	1
1	2	3	2	2	2	2	8000	1	3	2	2	2	1	1	1	1	1	1	2	2	1	1	1	1	1	1	1	1	1	1	0	8	2
1	1	1	2	2	2	2	20000	2	3	2	2	2	1	1	1	1	1	1	2	2	2	2	0	0	1	0	1	0	0	0	0	2	1
2	2	2	2	3	2	2	20000	2	3	2	2	2	2	2	1	1	1	1	2	2	2	1	0	0	1	0	0	0	0	0	0	1	1
2	2	2	2	2	2	2	12000	2	3	2	2	2	2	2	1	1	1	1	2	2	1	1	0	0	0	0	0	0	0	0	0	0	1
1	2	1	2	2	1	1	8700	1	3	2	1	2	2	2	1	1	1	1	2	2	1	1	0	0	1	0	1	0	0	0	0	2	1
2	2	2	2	2	2	2	12000	2	3	2	2	1	2	2	1	1	1	1	2	2	1	1	0	0	2	0	1	0	0	0	0	3	1
1	2	2	2	1	1	1	3000	1	3	2	2	2	2	2	2	2	#NULL!	1	2	2	1	1	0	0	0	0	1	0	0	0	0	1	1
2	1	2	2	2	3	2	4000	1	3	2	2	2	2	2	1	1	1	1	2	2	2	2	1	0	0	0	0	0	1	0	0	2	1
1	1	3	2	2	2	2	10000	2	3	2	2	2	3	1	1	1	1	1	2	2	2	2	0	0	1	0	0	0	0	0	0	1	1
1	2	1	2	3	3	2	20000	2	3	2	2	2	2	2	1	1	1	1	2	2	1	1	0	0	0	0	0	0	0	0	0	0	1
1	2	1	2	4	3	2	40000	2	2	1	1	2	2	2	1	1	1	1	2	2	1	1	0	0	0	0	0	0	2	0	0	2	1
2	2	3	2	2	1	1	1500	1	3	2	2	2	2	2	1	1	1	1	2	2	2	2	1	1	0	2	1	0	1	2	0	8	2
1	2	2	2	2	2	2	16000	2	3	2	1	2	2	2	1	1	1	2	2	2	1	2	0	0	0	1	1	0	1	0	0	3	1
1	2	2	2	2	2	2	15000	2	3	2	2	2	2	2	1	1	1	1	2	2	1	2	0	0	0	0	0	0	0	0	0	0	1
2	2	2	2	3	3	2	10000	2	3	2	2	2	3	1	1	1	1	1	2	2	1	2	0	0	0	0	0	0	0	0	0	0	1
1	2	1	2	3	3	2	40000	2	3	2	2	2	2	2	1	1	1	1	2	2	2	2	0	0	1	0	0	0	0	0	0	1	1
1	1	1	2	2	2	2	15000	2	3	2	2	2	2	2	1	1	1	1	2	2	2	1	1	0	0	0	0	0	1	0	0	2	1
1	2	1	2	3	2	2	15000	2	3	2	2	2	2	2	1	1	1	1	2	2	1	2	1	0	0	0	0	0	1	1	0	3	1
2	2	2	2	2	3	2	35000	2	3	2	2	2	2	2	1	1	1	1	2	2	2	2	0	1	1	1	1	0	0	0	0	4	1
1	2	2	2	2	2	2	5000	1	3	2	2	2	2	2	1	1	1	1	2	2	1	2	0	1	1	1	1	0	0	0	0	4	1
1	1	1	2	2	1	1	800	1	3	2	2	2	2	2	1	1	1	1	2	2	1	1	1	1	1	1	1	0	1	0	0	6	2
1	2	2	2	3	2	2	25000	2	2	1	1	2	1	1	1	1	1	1	2	2	1	1	1	0	1	0	1	1	1	0	1	6	2
1	2	1	2	2	2	2	27500	2	1	1	1	2	2	2	1	1	1	1	2	2	1	1	0	0	2	0	1	0	0	0	0	3	1
2	2	2	2	3	2	2	25000	2	2	1	1	2	2	2	1	1	1	1	2	2	1	1	1	1	1	1	1	1	1	1	1	9	2
1	1	1	2	3	3	2	50000	2	3	2	2	2	2	2	1	1	1	1	2	2	1	1	0	0	0	0	0	0	0	0	0	0	1
1	2	3	2	2	2	2	10000	2	1	1	2	2	2	2	1	1	1	2	2	2	1	1	0	0	1	0	1	0	0	0	0	2	1
2	2	3	2	3	2	2	30000	2	3	2	2	2	2	2	1	1	1	1	2	2	2	2	2	2	2	2	2	2	2	2	2	18	2
1	2	1	2	3	3	2	600	1	3	2	2	2	2	2	1	1	1	1	2	2	1	1	0	0	3	1	1	1	0	1	0	7	2
1	2	3	2	3	2	2	10000	2	3	2	2	2	1	1	1	1	1	1	2	2	1	1	0	0	2	1	1	0	1	2	0	7	2
2	1	2	2	3	2	2	40000	2	3	2	2	2	1	1	1	1	1	1	2	2	2	2	0	0	0	0	0	0	0	0	0	0	1
1	2	1	2	3	2	2	30000	2	3	2	2	2	3	1	1	1	1	3	2	2	1	1	1	1	2	1	0	0	1	1	0	7	2
1	2	2	2	2	1	1	800	1	3	2	1	2	2	2	1	1	1	1	2	2	1	1	0	0	1	1	1	0	1	0	0	4	1
1	2	3	2	2	2	2	5000	1	3	2	2	2	2	2	2	2	2	1	2	2	1	1	1	0	1	1	0	0	0	0	0	3	1
2	2	2	2	2	2	2	10000	2	3	2	2	2	1	1	1	1	1	1	2	2	2	2	1	1	1	2	0	0	1	0	0	6	2
1	1	2	2	3	2	2	17500	2	3	2	2	2	3	1	1	1	1	1	2	2	1	2	1	1	2	0	1	1	0	0	0	6	2
1	2	2	2	2	1	1	600	1	3	2	2	2	2	2	1	1	1	1	2	2	1	1	0	0	1	1	0	0	0	0	0	2	1
1	1	3	2	2	2	2	4000	1	3	2	2	1	1	1	1	1	1	1	2	2	1	2	1	2	1	2	2	1	2	2	1	14	2
1	1	1	2	2	2	2	4000	1	3	2	2	2	1	1	1	1	1	1	2	2	1	1	0	0	0	0	0	0	0	0	0	0	1
2	2	1	2	3	3	2	10000	2	3	2	2	2	3	1	1	1	1	3	2	2	1	1	0	0	1	0	0	0	2	2	0	5	2
1	2	1	2	2	1	1	700	1	3	2	2	2	2	2	1	1	1	1	2	2	1	1	0	0	0	1	1	0	0	0	0	2	1
1	1	2	2	3	2	2	15000	2	1	1	2	2	1	1	1	1	1	1	2	2	1	1	0	0	2	0	1	0	0	0	0	3	1
1	1	2	2	2	2	2	15000	2	3	2	2	2	2	2	1	1	1	1	2	2	1	2	0	0	0	0	0	0	0	0	0	0	1
1	2	3	2	2	2	2	10000	2	3	2	2	2	1	1	1	1	1	1	2	2	1	1	1	0	1	1	1	2	1	0	0	7	2
1	2	1	2	4	1	1	10000	2	3	2	2	2	2	2	1	1	1	1	2	2	1	1	0	0	2	2	2	2	0	0	0	8	2
2	2	2	2	2	1	1	3225	1	3	2	2	2	2	2	1	1	1	2	2	2	1	1	0	0	1	1	0	0	0	0	0	2	1
1	2	1	2	3	1	1	20000	2	3	2	2	2	1	1	1	1	1	1	2	2	1	1	0	0	0	0	0	0	0	0	0	0	1
1	2	3	2	3	2	2	10000	2	3	2	2	2	2	2	1	1	1	1	2	2	1	1	1	1	2	3	1	1	1	1	1	12	2
1	2	2	2	2	2	2	10000	2	3	2	2	2	2	2	1	1	1	1	2	2	1	1	1	1	1	1	1	0	1	1	0	7	2
2	1	2	2	3	2	2	30000	2	2	1	2	2	1	1	1	1	1	1	2	2	2	2	1	0	2	1	0	0	2	0	0	6	2
1	1	2	2	3	2	2	13000	2	3	2	2	2	1	1	2	2	2	1	2	2	1	1	0	2	3	0	1	1	1	0	1	9	2
1	2	1	2	4	1	1	20000	2	3	2	2	2	2	2	1	1	1	1	2	2	1	1	0	0	0	0	0	0	0	0	0	0	1
2	1	3	2	3	1	1	30000	2	3	2	2	2	3	1	1	1	1	1	2	2	2	2	1	1	2	2	2	2	1	1	1	13	2
1	2	1	2	2	2	2	9000	1	3	2	2	2	2	2	1	1	1	1	2	2	1	1	0	0	1	1	0	0	0	0	0	2	1
1	1	1	2	2	3	2	49000	2	3	2	2	2	2	2	1	1	1	1	2	2	2	2	0	0	0	0	0	0	0	0	0	0	1
2	2	2	2	2	2	2	3000	1	3	2	2	1	2	2	1	1	1	1	2	2	1	2	1	0	1	0	3	0	0	0	0	5	2
1	2	1	2	4	3	2	34500	2	3	2	2	2	1	1	1	1	1	1	2	2	1	1	0	0	1	0	0	0	0	0	0	1	1
2	2	1	2	2	2	2	4000	1	3	2	2	2	2	2	1	1	1	1	2	2	2	1	0	0	1	0	1	0	0	0	0	2	1
1	1	1	2	3	2	2	15000	2	3	2	2	2	1	1	1	1	1	1	2	2	1	1	0	0	0	0	0	1	1	0	0	2	1
1	2	1	2	2	1	1	600	1	3	2	2	2	2	2	1	1	1	1	2	2	1	1	0	0	2	0	1	0	0	0	0	3	1
2	2	1	2	2	2	2	9600	1	3	2	1	2	2	2	1	1	1	1	2	2	2	2	0	0	0	0	0	0	0	0	0	0	1
2	1	2	2	2	2	2	40000	2	3	2	2	2	2	2	1	1	1	1	2	2	2	1	1	1	2	1	1	1	1	1	0	9	2
2	2	1	2	3	3	2	20000	2	3	2	2	2	1	1	1	1	1	1	2	2	1	2	1	0	0	1	0	0	0	0	0	2	1
1	1	2	2	3	2	2	10000	2	3	2	2	2	1	1	1	1	1	1	2	2	1	1	0	0	0	0	0	0	0	0	0	0	1
2	2	1	2	3	1	1	3000	1	3	2	2	2	2	2	1	1	1	1	2	2	2	2	0	0	2	0	1	0	1	0	0	4	1
2	1	1	2	3	2	2	20000	2	3	2	2	2	1	1	1	1	1	1	2	2	1	2	0	0	0	0	0	0	0	0	0	0	1
1	2	2	2	2	2	2	10000	2	3	2	2	2	1	1	1	1	1	1	2	2	2	2	0	0	1	0	1	0	0	0	0	2	1
1	1	2	2	2	2	2	10000	2	3	2	2	2	2	2	1	1	1	1	2	2	1	2	0	0	2	0	1	0	1	0	0	4	1
1	1	1	2	3	2	2	34000	2	3	2	2	2	2	2	1	1	1	1	2	2	1	1	0	0	0	0	0	0	0	0	0	0	1
2	2	2	2	2	2	2	10000	2	3	2	2	2	1	1	1	1	1	1	2	2	2	1	1	0	0	0	0	0	1	1	0	3	1
1	1	1	2	3	3	2	35000	2	3	2	2	2	1	1	1	1	1	1	2	2	1	1	0	0	2	0	1	0	0	0	0	3	1
1	1	2	2	3	2	2	20000	2	3	2	2	2	3	1	1	1	1	1	2	2	1	1	0	0	0	0	0	0	0	0	0	0	1
1	1	1	2	3	3	2	30000	2	3	2	2	2	1	1	1	1	1	1	2	2	1	1	0	0	0	1	0	0	0	0	0	1	1
1	1	1	2	3	2	2	50000	2	3	2	2	2	1	1	1	1	1	1	2	2	1	1	1	0	1	1	1	0	1	0	0	5	2
1	1	2	2	3	3	2	53000	2	3	2	2	2	1	1	1	1	1	1	2	2	1	2	0	0	1	1	1	0	1	0	0	4	1
1	1	3	2	2	2	2	15000	2	3	2	2	2	2	2	1	1	1	1	2	2	1	1	0	0	1	0	1	1	0	0	0	3	1
1	1	2	2	2	2	2	5000	1	3	2	2	2	1	1	1	1	1	1	2	2	1	1	0	0	1	2	1	0	0	1	0	5	2
1	1	2	2	3	2	2	10000	2	2	1	2	2	2	2	1	1	1	1	2	2	1	2	0	0	0	0	0	0	1	1	0	2	1
1	2	1	2	2	2	2	20000	2	3	2	2	2	2	2	1	1	1	1	2	2	1	2	1	0	0	0	0	1	0	0	0	2	1
2	1	2	2	2	2	2	24000	2	3	2	1	2	1	1	1	1	1	1	2	2	2	2	0	0	1	0	0	0	0	0	0	1	1
1	1	3	2	2	2	2	17000	2	3	2	2	2	1	1	1	1	1	1	2	2	1	1	2	0	0	0	0	0	0	0	0	2	1
1	2	1	2	4	3	2	15000	2	3	2	2	2	2	2	2	2	2	1	2	2	1	1	0	0	1	1	0	0	0	0	0	2	1
1	1	1	2	3	2	2	30000	2	2	1	2	2	1	1	1	1	1	1	2	2	2	1	0	0	0	0	0	0	0	0	0	0	1
2	2	2	2	2	1	1	5000	1	3	2	2	2	2	2	1	1	1	1	2	2	1	1	0	0	1	0	0	1	1	1	0	4	1
1	2	2	2	3	1	1	30000	2	3	2	1	2	1	1	1	1	1	1	2	2	1	1	0	0	2	0	2	0	1	0	0	5	2
1	1	3	2	2	2	2	20000	2	3	2	2	2	1	1	1	1	1	1	2	2	1	1	0	0	2	0	0	0	0	0	0	2	1
1	2	3	2	2	2	2	1000	1	3	2	2	1	2	2	1	1	1	1	2	2	1	1	0	0	1	1	1	0	1	0	1	5	2
1	2	1	2	3	2	2	15000	2	3	2	2	2	2	2	1	1	1	1	2	2	1	1	0	0	1	1	1	0	0	0	0	3	1
2	1	2	2	3	3	2	15000	2	3	2	2	2	1	1	1	1	1	1	2	2	1	2	0	0	0	1	1	0	0	0	0	2	1
1	1	2	2	2	2	2	10000	2	3	2	1	2	1	1	1	1	1	1	2	2	1	1	0	0	0	0	0	0	0	0	0	0	1
2	2	2	2	3	3	2	47000	2	3	2	1	2	2	2	1	1	1	1	2	2	1	1	1	1	1	1	1	1	1	0	0	7	2
1	2	2	2	2	2	2	8000	1	3	2	2	2	2	2	1	1	1	2	2	2	1	1	0	0	0	0	0	0	0	0	0	0	1
1	1	2	2	3	2	2	30000	2	2	1	2	2	1	1	1	1	1	1	2	2	1	1	0	0	0	0	0	0	0	0	0	0	1
1	2	3	2	3	1	1	2500	1	2	1	2	2	1	1	1	1	1	1	2	2	1	1	1	0	1	1	1	2	1	0	0	7	2
1	1	1	2	2	2	2	10000	2	3	2	2	2	2	2	1	1	1	1	2	2	1	2	0	0	0	0	0	0	1	1	0	2	1
1	2	2	2	2	2	2	10000	2	3	2	2	2	1	1	1	1	1	1	2	2	1	1	1	1	2	2	1	2	1	0	0	10	2
1	2	3	2	2	2	2	6000	1	2	1	1	2	2	2	1	1	1	1	2	2	2	1	0	0	2	1	3	3	0	0	0	9	2
1	1	2	2	3	2	2	35000	2	3	2	2	2	2	2	1	1	1	2	2	2	1	1	0	0	1	1	0	0	0	0	0	2	1
2	2	2	2	3	3	2	10000	2	3	2	2	2	2	2	1	1	1	1	2	2	2	2	0	0	0	0	0	0	0	0	0	0	1
1	1	1	2	2	2	2	10000	2	3	2	2	2	2	2	1	1	1	1	2	2	1	1	1	1	1	1	3	2	2	1	0	12	2
2	1	2	2	2	2	2	6000	1	3	2	2	2	2	2	1	1	1	1	2	2	1	2	0	0	3	3	2	0	0	0	0	8	2
1	1	2	2	2	2	2	30000	2	3	2	2	2	1	1	1	1	1	1	2	2	1	1	1	1	1	1	1	0	1	0	0	6	2
2	1	2	2	2	3	2	35000	2	3	2	2	2	2	2	1	1	1	1	2	2	2	2	0	0	2	1	1	0	1	0	0	5	2
1	2	3	2	2	1	1	700	1	3	2	2	2	2	2	1	1	1	1	2	2	1	1	0	0	3	0	1	0	0	0	0	4	1
2	1	2	2	2	2	2	10000	2	3	2	2	2	3	1	1	1	1	1	2	2	1	1	0	0	0	0	0	0	0	0	0	0	1
2	2	2	2	2	2	2	20000	2	3	2	2	2	2	2	1	1	1	1	2	2	1	2	0	0	1	0	0	0	0	0	0	1	1
1	1	1	2	2	2	2	15000	2	3	2	2	2	3	1	1	1	1	1	2	2	1	2	1	1	3	2	3	0	1	0	0	11	2
1	2	1	2	3	1	1	5000	1	3	2	2	2	2	2	1	1	1	1	2	2	1	1	1	1	1	0	1	0	0	0	0	4	1
1	1	2	2	2	3	2	15000	2	3	2	2	2	2	2	1	1	1	1	2	2	1	2	0	1	1	1	1	0	0	0	0	4	1
2	2	2	2	2	1	1	5000	1	3	2	2	2	2	2	1	1	1	1	2	2	1	1	0	0	0	0	0	0	0	0	0	0	1
1	1	1	2	3	3	2	20000	2	3	2	2	2	1	1	1	1	1	1	2	2	1	1	0	0	0	0	0	0	0	0	0	0	1
1	1	2	2	2	2	2	25000	2	3	2	2	2	1	1	1	1	1	1	2	2	1	2	0	0	0	0	2	0	0	0	0	2	1
2	2	3	2	2	2	2	15000	2	3	2	2	2	1	1	1	1	1	1	2	2	1	2	2	2	2	1	2	2	2	2	2	17	2
2	2	2	2	3	2	2	10000	2	3	2	2	2	1	1	1	1	1	1	2	2	1	2	0	0	0	0	0	0	0	0	0	0	1
2	1	2	2	2	2	2	15000	2	2	1	2	2	1	1	1	1	1	1	2	2	1	2	0	0	0	0	3	0	1	0	0	4	1
1	1	2	2	2	2	2	50000	2	2	1	2	2	1	1	1	1	1	1	2	2	1	2	0	1	1	2	0	0	0	0	0	4	1
1	1	1	2	2	2	2	15000	2	3	2	2	2	1	1	1	1	1	1	2	2	1	2	1	1	1	2	1	1	1	1	2	11	2
2	1	2	2	4	2	2	50000	2	3	2	2	2	1	1	1	1	1	1	2	2	1	2	0	0	0	0	0	0	0	0	0	0	1
1	2	2	2	2	1	1	600	1	3	2	2	2	2	2	1	1	1	1	2	2	1	1	0	0	0	1	3	0	0	0	0	4	1
1	1	2	2	2	2	2	12000	2	3	2	2	2	1	1	1	1	1	1	2	2	1	1	0	0	0	0	0	0	0	0	0	0	1
1	1	2	2	3	3	2	45000	2	3	2	2	2	1	1	1	1	1	1	2	2	1	2	0	0	0	0	0	0	0	0	0	0	1
2	2	1	2	2	1	1	9000	1	3	2	2	2	2	2	1	1	1	1	2	2	1	1	0	0	0	0	0	0	0	0	0	0	1
1	1	2	2	2	2	2	9000	1	3	2	2	2	1	1	1	1	1	1	2	2	1	1	0	0	0	0	0	0	0	0	0	0	1
1	1	2	2	3	2	2	20000	2	3	2	2	2	1	1	1	1	1	1	2	2	1	1	0	0	0	1	1	0	0	1	0	3	1
1	2	3	2	1	1	1	1000	1	3	2	1	2	2	2	1	1	1	1	2	2	1	1	0	1	3	3	1	1	0	1	1	11	2
1	2	2	2	3	2	2	20000	2	3	2	2	2	1	1	1	1	1	1	2	2	1	1	0	0	1	1	0	0	0	0	0	2	1
1	1	2	2	3	2	2	20000	2	3	2	2	2	3	1	1	1	1	1	2	2	1	1	1	1	1	1	1	1	1	0	0	7	2
1	1	2	2	3	2	2	10000	2	3	2	2	2	2	2	1	1	1	1	2	2	1	1	0	0	0	0	0	0	0	0	0	0	1
2	2	2	2	2	1	1	600	1	3	2	2	2	2	2	1	1	1	1	2	2	1	1	0	0	3	2	2	0	0	0	0	7	2
1	1	2	1	2	2	2	9000	1	3	2	2	2	2	2	1	1	1	1	2	2	1	1	0	0	0	1	2	0	0	0	0	3	1
1	1	2	2	2	2	2	25000	2	3	2	2	2	2	2	1	1	1	1	2	2	1	1	1	1	1	1	2	1	2	1	0	10	2
1	1	2	2	3	2	2	20000	2	3	2	2	2	2	2	1	1	1	1	2	2	2	1	2	1	0	1	1	2	1	2	0	10	2
1	1	1	2	2	2	2	15000	2	3	2	2	2	1	1	1	1	1	1	2	2	1	2	1	0	0	0	2	0	0	0	0	3	1
1	1	2	2	2	2	2	10000	2	3	2	2	2	2	2	1	1	1	1	2	2	1	1	0	0	1	0	1	0	0	0	0	2	1
1	1	2	2	2	2	2	15900	2	2	1	2	2	1	1	1	1	1	1	2	2	1	1	0	0	0	0	0	0	0	0	0	0	1
2	1	2	2	2	2	2	30000	2	3	2	2	2	3	1	1	1	1	1	2	2	1	2	0	0	2	1	0	0	0	0	0	3	1
2	1	2	2	2	3	2	20000	2	3	2	2	2	2	2	1	1	1	1	2	2	2	2	1	1	1	1	0	1	1	1	0	7	2
1	2	2	2	2	2	2	15000	2	3	2	2	2	1	1	1	1	1	1	2	2	1	1	0	0	2	0	1	0	0	0	0	3	1
1	1	2	2	1	2	2	15000	2	3	2	2	2	2	2	1	1	1	1	2	2	1	1	0	0	2	2	1	0	0	0	0	5	2
1	1	2	2	2	2	2	10000	2	3	2	2	2	2	2	1	1	1	1	2	2	1	1	0	0	2	0	0	0	3	0	0	5	2
1	2	3	2	1	2	2	8600	1	3	2	2	2	2	2	1	1	1	1	2	2	1	2	1	0	0	0	0	0	1	1	0	3	1
2	1	2	2	2	2	2	12000	2	3	2	2	2	1	1	1	1	1	1	2	2	1	2	1	0	1	1	1	0	1	0	0	5	2
1	1	1	2	3	1	1	5000	1	3	2	2	2	2	2	1	1	2	1	2	2	1	1	0	0	1	1	1	0	0	0	0	3	1
2	2	1	2	2	2	2	10000	2	3	2	2	2	2	2	1	1	1	1	2	2	2	2	0	0	0	0	0	0	0	0	0	0	1
1	1	2	2	2	2	2	10000	2	1	1	2	2	2	2	1	1	1	1	2	2	1	2	0	0	1	0	1	0	0	0	0	2	1
1	1	2	2	2	2	2	18000	2	3	2	2	2	1	1	1	1	1	2	2	2	1	2	0	0	2	1	0	0	0	0	0	3	1
1	1	1	2	2	2	2	9500	1	3	2	2	2	2	2	1	1	1	1	2	2	1	2	0	0	1	2	0	0	2	1	0	6	2
2	2	2	2	3	2	2	3000	1	3	2	2	2	3	1	1	1	1	3	2	2	1	2	0	0	0	0	0	0	0	0	0	0	1
1	1	2	2	2	2	2	9000	1	3	2	2	2	1	1	1	1	1	1	2	2	1	1	2	1	1	1	1	1	1	1	0	9	2
1	1	3	2	2	2	2	17000	2	3	2	2	2	1	1	1	1	1	1	2	2	1	2	0	0	1	0	0	0	0	0	0	1	1
2	1	2	2	2	2	2	20000	2	3	2	2	2	1	1	1	1	1	1	2	2	2	2	1	0	1	1	1	2	0	2	0	8	2
2	1	2	2	2	2	2	10000	2	1	1	2	2	2	2	1	1	1	1	2	2	1	2	0	0	1	0	1	0	0	0	0	2	1
1	1	3	2	2	2	2	11000	2	3	2	2	2	3	1	1	1	1	1	2	2	1	2	0	0	0	0	1	0	0	0	0	1	1
1	2	3	2	2	2	2	9700	1	3	2	1	2	3	1	1	1	1	1	2	2	1	2	0	0	0	1	0	0	0	0	0	1	1
1	1	1	2	2	2	2	15000	2	3	2	2	2	1	1	1	1	1	1	2	2	1	1	0	0	3	0	1	0	0	0	0	4	1
2	2	2	2	2	2	2	15000	2	3	2	2	2	2	2	1	1	1	1	2	2	1	2	0	0	0	0	0	0	1	0	0	1	1
1	1	2	2	2	2	2	10000	2	3	2	2	2	1	1	1	1	1	1	2	2	1	1	1	0	1	1	1	2	1	0	0	7	2
1	1	2	2	3	3	2	23900	2	3	2	2	2	2	2	1	1	1	1	2	2	1	1	0	0	0	0	0	0	0	0	0	0	1
2	2	3	2	2	2	2	9000	1	3	2	2	1	2	2	1	1	1	1	2	2	1	1	1	0	1	2	0	0	0	0	0	4	1
1	1	1	2	3	3	2	55000	2	3	2	2	2	1	1	1	1	1	1	2	2	1	2	0	0	1	1	1	0	1	1	0	5	2
2	1	2	2	3	2	2	15000	2	3	2	2	2	1	1	1	1	1	1	2	2	1	2	1	2	0	2	1	0	2	2	0	10	2
1	1	2	2	3	2	2	7000	1	3	2	2	2	1	1	1	1	1	1	2	2	1	1	0	0	1	1	0	0	0	0	0	2	1
1	1	2	2	2	1	1	30000	2	3	2	2	2	3	1	1	1	1	1	2	2	2	2	1	1	0	1	2	2	2	0	0	9	2
1	1	2	2	2	2	2	10000	2	3	2	2	1	1	1	1	1	1	1	2	2	1	1	0	0	0	0	0	0	0	0	0	0	1
1	1	2	2	2	2	2	8000	1	3	2	2	2	1	1	1	1	1	1	2	2	1	1	0	0	0	0	0	0	0	2	0	2	1
2	1	1	2	2	1	1	10000	2	3	2	2	1	1	1	1	1	1	1	2	2	2	2	1	1	1	1	1	1	2	1	1	10	2
1	2	2	2	2	2	2	9000	1	3	2	2	2	2	2	1	1	1	1	2	2	1	1	0	0	1	0	2	0	0	0	0	3	1
1	1	2	2	2	2	2	12000	2	3	2	2	2	1	1	2	2	2	1	2	2	1	1	0	0	0	0	1	0	0	0	0	1	1
1	2	3	2	1	1	1	1500	1	3	2	1	1	2	2	1	1	1	1	2	2	1	1	1	0	1	2	2	0	0	0	0	6	2
1	1	2	2	2	2	2	10000	2	3	2	2	2	2	2	1	1	1	1	2	2	1	2	0	0	2	1	0	2	0	0	0	5	2
1	1	2	2	2	2	2	9000	1	3	2	2	2	2	2	1	1	1	1	2	2	1	1	0	0	2	0	2	0	1	0	0	5	2
1	1	2	2	2	2	2	8000	1	3	2	2	2	2	2	1	1	1	2	2	2	1	2	0	0	1	1	1	1	1	1	1	7	2
1	1	1	2	2	2	2	15000	2	3	2	2	2	2	2	1	1	1	1	2	2	1	2	1	1	1	1	1	0	0	0	0	5	2
1	1	1	2	3	2	2	9930	1	3	2	2	2	3	1	1	1	1	1	2	2	1	1	0	0	0	0	0	0	1	0	0	1	1
2	1	2	2	2	2	2	20000	2	3	2	2	2	1	1	1	1	1	1	2	2	2	2	1	1	0	0	0	1	1	0	0	4	1
1	1	3	2	2	2	2	8000	1	3	2	2	2	1	1	1	1	1	1	2	2	1	2	0	0	0	0	0	0	0	0	0	0	1
1	1	3	2	2	2	2	9000	1	3	2	2	2	1	1	1	1	1	1	2	2	1	1	0	0	0	0	2	0	1	0	0	3	1
1	1	3	2	2	2	2	9000	1	3	2	2	2	1	1	1	1	1	1	2	2	1	2	0	0	3	0	3	0	0	0	0	6	2
1	1	2	2	2	2	2	7500	1	3	2	2	1	1	1	1	1	1	1	2	2	1	1	0	0	1	0	0	0	0	0	0	1	1
1	1	1	2	3	3	2	30000	2	3	2	2	2	3	1	1	1	1	1	2	2	1	1	1	0	2	0	0	0	0	0	0	3	1
1	2	3	2	2	1	1	600	1	3	2	2	2	2	2	1	1	1	1	2	2	2	1	0	0	1	1	0	0	0	0	0	2	1
2	1	2	2	4	2	2	80000	2	3	2	2	2	2	2	1	1	1	1	2	2	1	1	0	0	1	0	1	2	0	0	0	4	1
1	1	1	2	2	2	2	15000	2	3	2	2	2	2	2	1	1	1	2	2	2	1	1	2	2	1	1	1	2	3	1	3	16	2
1	1	3	2	3	3	2	20030	2	3	2	2	2	2	2	1	1	1	1	2	2	1	1	0	0	1	0	0	0	0	0	0	1	1
1	2	3	2	2	1	1	600	1	3	2	2	2	2	2	1	1	1	1	2	2	1	1	1	1	1	1	1	1	2	1	0	9	2
1	1	2	2	3	2	2	22000	2	2	1	2	2	3	1	1	1	1	1	2	2	1	1	0	1	1	0	2	1	1	1	0	7	2
1	1	2	2	2	2	2	12000	2	3	2	2	2	2	2	1	1	1	1	2	2	1	1	0	0	0	0	0	0	0	0	0	0	1
2	2	2	2	2	1	1	15000	2	3	2	2	2	2	2	1	1	1	1	2	2	1	2	1	0	0	0	0	0	0	0	0	1	1
1	1	3	2	3	3	2	35220	2	3	2	2	2	1	1	1	1	1	1	2	2	1	1	0	0	3	0	3	0	0	0	0	6	2
1	1	2	1	2	2	2	10000	2	3	2	2	1	2	2	1	1	1	1	2	2	1	1	0	0	0	0	0	0	0	1	0	1	1
1	1	2	2	2	2	2	10000	2	3	2	2	2	3	1	1	1	1	1	2	2	1	2	0	0	0	0	0	0	0	0	0	0	1
1	2	2	2	2	1	1	600	1	3	2	1	2	2	2	1	1	1	1	2	2	1	1	1	1	2	0	2	0	0	0	0	6	2
1	2	1	1	2	1	1	800	1	3	2	2	2	2	2	1	1	1	1	2	2	2	1	0	0	1	1	1	0	0	0	0	3	1
1	2	3	2	2	1	1	800	1	3	2	2	1	2	2	1	1	1	1	2	2	1	1	0	0	0	0	0	0	0	0	0	0	1
1	1	2	2	2	2	2	10000	2	3	2	2	2	1	1	1	1	1	1	2	2	1	1	0	0	1	0	0	0	0	0	0	1	1
2	1	1	2	2	2	2	10000	2	3	2	2	2	2	2	1	1	1	1	2	2	2	2	0	0	1	0	0	0	0	0	0	1	1
1	1	2	1	4	2	2	45000	2	3	2	2	2	1	1	1	1	1	1	2	2	1	1	1	1	1	0	0	0	0	0	0	3	1
2	1	2	2	3	3	2	11500	2	3	2	1	2	1	1	1	1	1	1	2	2	1	2	1	0	2	1	1	0	1	0	0	6	2
1	1	1	2	3	3	2	13000	2	3	2	2	2	1	1	1	1	1	1	2	2	1	1	0	0	0	0	0	0	0	0	0	0	1
1	2	3	2	2	2	2	5000	1	3	2	2	1	2	2	1	1	1	1	2	2	1	1	0	0	0	0	0	0	0	0	0	0	1
1	1	3	2	2	2	2	10000	2	3	2	2	2	1	1	1	1	1	1	2	2	1	1	0	0	1	1	1	0	0	0	0	3	1
1	2	3	2	3	1	1	10000	2	3	2	2	2	1	1	1	1	1	1	2	2	2	1	1	0	0	0	0	0	1	1	0	3	1
1	1	3	2	2	2	2	10000	2	3	2	2	2	1	1	1	1	1	1	2	2	1	1	1	1	2	2	1	2	1	0	0	10	2
2	2	2	2	2	2	2	9000	1	3	2	2	2	2	2	1	1	1	1	2	2	1	1	0	0	0	0	0	0	0	0	0	0	1
1	1	2	2	2	2	2	10000	2	3	2	2	2	3	1	1	1	1	1	2	2	1	1	1	0	1	0	0	0	0	0	0	2	1
2	1	1	2	4	3	2	40000	2	3	2	2	2	2	2	3	1	1	2	2	2	1	1	0	0	0	0	3	0	2	1	1	7	2
1	1	1	2	3	2	2	10000	2	2	1	1	2	2	2	1	1	1	1	2	2	1	1	0	0	1	0	0	0	0	0	0	1	1
1	1	3	2	2	2	2	12000	2	3	2	2	2	1	1	1	1	1	1	2	2	2	1	0	0	0	1	0	0	0	0	0	1	1
1	1	3	2	2	2	2	13000	2	3	2	2	2	2	2	1	1	1	1	2	2	1	1	0	0	1	0	0	0	1	0	0	2	1
2	1	2	2	2	2	2	30000	2	3	2	2	2	2	2	1	1	1	1	2	2	1	1	0	0	1	1	1	0	0	0	0	3	1
1	1	1	2	2	2	2	12000	2	3	2	2	2	1	1	1	1	1	2	2	2	1	2	1	2	1	0	1	2	0	0	0	7	2
2	1	2	2	3	2	2	68000	2	3	2	2	2	1	1	1	1	1	1	2	2	1	2	1	0	1	0	0	0	0	0	0	2	1
1	1	2	2	2	2	2	20000	2	3	2	2	2	1	1	1	1	1	2	2	2	1	1	0	0	2	0	3	0	0	0	0	5	2
2	1	2	2	2	2	2	20000	2	3	2	2	2	1	1	1	1	1	3	2	2	1	2	1	1	1	1	1	1	2	1	0	9	2
1	1	1	2	3	3	2	50000	2	3	2	2	2	2	2	1	1	1	1	2	2	1	1	1	1	2	1	1	1	1	1	2	11	2
1	1	3	2	4	3	2	28000	2	3	2	2	2	2	2	1	1	1	1	2	2	1	1	0	0	0	0	0	0	0	0	0	0	1
1	1	2	2	2	2	2	10000	2	3	2	2	2	2	2	1	1	1	1	2	2	1	1	0	0	0	0	0	0	0	0	0	0	1
2	1	2	2	2	2	2	20000	2	3	2	2	2	2	2	1	1	1	1	2	2	2	2	0	0	1	0	1	0	0	0	0	2	1
1	1	3	2	2	2	2	8000	1	3	2	2	2	2	2	1	1	1	1	2	2	1	2	1	1	3	1	3	1	3	1	1	15	2
1	1	1	2	2	2	2	5000	1	3	2	2	2	3	1	1	1	1	1	2	2	1	2	0	0	1	0	1	1	1	0	0	4	1
1	1	1	2	2	2	2	9000	1	3	2	1	2	3	1	1	1	1	1	2	2	1	1	0	1	3	1	0	0	0	0	0	5	2
1	1	1	2	2	2	2	12000	2	3	2	2	2	2	2	1	1	1	1	2	2	2	1	0	0	1	0	0	0	0	0	0	1	1
1	1	2	2	4	3	2	40000	2	2	1	2	2	1	1	1	1	1	1	2	2	1	1	0	0	0	0	0	0	0	0	0	0	1
1	1	2	2	2	2	2	10000	2	3	2	2	2	2	2	1	1	1	1	2	2	1	2	0	0	0	0	0	0	0	0	0	0	1
1	1	1	2	2	2	2	20000	2	3	2	2	2	1	1	1	1	1	1	2	2	1	2	1	0	1	0	1	0	0	0	0	3	1
1	2	1	2	3	2	2	13000	2	3	2	2	2	1	1	1	1	1	2	2	2	1	1	0	0	0	0	0	0	0	0	0	0	1
1	1	2	2	3	3	2	25000	2	3	2	2	2	1	1	1	1	1	2	2	2	1	1	0	0	1	0	0	0	0	0	0	1	1
2	2	2	2	2	2	2	30000	2	3	2	2	2	2	2	1	1	1	2	2	2	2	1	0	0	0	0	1	0	0	0	0	1	1
1	1	2	2	3	2	2	6000	1	2	1	2	2	2	2	1	1	1	1	2	2	1	1	0	0	0	0	0	0	3	0	0	3	1
2	2	2	2	2	2	2	10000	2	3	2	2	2	2	2	1	1	1	2	2	2	2	1	0	0	1	1	0	0	0	0	0	2	1
1	2	2	2	2	2	2	10000	2	3	2	2	2	2	2	1	1	1	1	2	2	1	2	0	1	1	1	1	0	0	0	0	4	1
1	1	2	1	2	2	2	10000	2	3	2	2	2	3	1	1	1	1	1	2	2	1	1	0	0	0	0	0	0	0	0	0	0	1
1	1	1	2	3	3	2	40000	2	3	2	2	2	2	2	1	1	1	1	2	2	1	1	2	2	1	1	2	1	1	2	1	13	2
2	2	2	2	2	2	2	8000	1	2	1	2	2	1	1	1	1	1	1	2	2	2	2	0	1	1	1	0	1	2	2	0	8	2
2	2	2	2	2	2	2	12000	2	3	2	2	2	1	1	1	1	1	1	2	2	2	2	1	0	1	0	0	0	0	1	0	3	1
1	1	2	2	2	2	2	1500	1	3	2	2	2	3	1	1	1	1	1	2	2	1	1	1	1	1	1	2	0	0	0	0	6	2
1	1	2	2	3	3	2	27000	2	3	2	2	2	2	2	1	1	1	1	2	2	1	1	0	0	1	0	0	0	0	0	0	1	1
1	2	2	2	2	2	2	10000	2	3	2	1	2	2	2	1	1	1	1	2	2	1	2	0	0	0	0	0	0	0	0	0	0	1
1	1	1	2	3	2	2	30000	2	3	2	2	2	1	1	1	1	1	1	2	2	1	2	0	0	0	0	0	0	0	0	0	0	1
1	1	1	2	3	3	2	40000	2	3	2	2	2	2	2	3	1	1	1	2	2	1	2	1	0	1	1	1	0	1	0	0	5	2
1	1	2	2	3	2	2	12000	2	3	2	2	2	1	1	1	1	1	1	2	2	1	1	1	1	0	1	0	0	3	2	0	8	2
1	1	1	2	3	2	2	15000	2	3	2	2	2	2	2	1	1	1	1	2	2	1	1	0	1	1	0	0	1	2	0	0	5	2
1	1	1	2	2	2	2	15000	2	3	2	2	2	2	2	1	1	1	1	2	2	1	1	0	0	0	0	0	0	0	0	0	0	1
1	1	2	2	2	1	1	10000	2	3	2	2	2	1	1	1	1	1	1	2	2	1	1	0	0	1	2	2	0	0	0	0	5	2
1	1	2	2	3	2	2	5000	1	3	2	2	2	3	1	1	1	1	1	2	2	1	1	1	0	0	0	1	0	0	0	0	2	1
1	1	1	2	3	3	2	30000	2	3	2	2	2	3	1	1	1	1	1	2	2	1	1	0	0	0	1	0	0	1	1	0	3	1
1	2	2	2	2	2	2	600	1	3	2	2	2	3	1	1	1	1	1	2	2	1	1	0	0	0	0	0	0	0	0	0	0	1
1	1	2	2	2	2	2	5000	1	3	2	2	2	2	2	1	1	1	1	2	2	1	1	0	0	1	1	1	0	1	0	0	4	1
1	2	3	2	2	2	2	10000	2	3	2	2	2	1	1	1	1	1	1	2	2	1	1	0	0	0	0	0	0	0	0	0	0	1
2	2	2	2	2	2	2	12000	2	3	2	2	2	2	2	1	1	1	1	2	2	1	2	0	0	1	0	0	0	0	0	0	1	1
2	2	2	2	3	1	1	600	1	3	2	2	2	2	2	1	1	1	1	2	2	1	2	1	0	0	1	0	0	0	0	0	2	1
1	1	2	2	3	2	2	50000	2	2	1	1	2	2	2	1	1	1	1	2	2	1	1	0	0	0	0	3	0	0	0	0	3	1
1	1	1	2	3	2	2	25000	2	3	2	2	2	3	1	1	1	1	1	2	2	1	1	0	0	1	0	0	0	0	0	0	1	1
2	1	2	2	3	2	2	100000	2	3	2	2	2	1	1	1	1	1	1	2	2	1	2	0	0	1	1	1	0	0	0	0	3	1
2	1	2	2	3	2	2	25000	2	3	2	2	2	2	2	1	1	1	1	2	2	1	2	1	1	0	1	2	0	0	0	0	5	2
1	2	1	2	3	2	2	15000	2	2	1	2	2	1	1	1	1	1	1	2	2	1	1	0	0	1	0	1	0	0	0	0	2	1
1	1	1	2	4	2	2	50000	2	3	2	2	2	1	1	1	1	1	1	2	2	1	1	0	0	1	1	1	0	1	0	0	4	1
2	1	2	2	2	2	2	10000	2	3	2	1	2	1	1	1	1	1	1	2	2	2	1	2	1	1	1	2	1	2	1	1	12	2
1	1	1	2	3	2	2	25000	2	3	2	2	2	1	1	2	2	2	1	2	2	1	1	0	0	0	0	0	0	0	0	0	0	1
1	1	2	2	3	2	2	15000	2	3	2	2	2	1	1	1	1	1	1	2	2	1	1	0	0	0	0	0	0	0	0	0	0	1
1	2	3	2	4	3	2	30000	2	3	2	2	2	1	1	1	1	1	1	2	2	1	1	0	0	0	0	0	0	0	0	0	0	1
1	1	2	2	3	2	2	20000	2	3	2	2	2	2	2	1	1	1	1	2	2	1	1	1	2	2	1	2	1	3	1	0	13	2
2	1	1	2	3	2	2	10000	2	3	2	2	2	1	1	1	1	1	1	2	2	2	2	2	2	2	3	3	3	2	2	2	21	2
1	1	2	2	3	3	2	11230	2	3	2	2	2	1	1	1	1	1	1	2	2	1	1	1	0	1	1	0	0	0	0	0	3	1
2	1	2	2	3	2	2	20000	2	2	1	2	2	3	1	1	1	1	1	2	2	1	1	0	1	1	1	1	1	1	0	0	6	2
1	2	3	2	2	2	2	10000	2	3	2	2	2	2	2	1	1	1	1	2	2	1	1	0	1	1	1	1	0	0	0	0	4	1
1	1	2	2	2	2	2	10000	2	3	2	2	2	3	1	1	1	1	1	2	2	1	1	0	0	0	0	0	0	0	0	0	0	1
1	1	1	2	2	2	2	15000	2	3	2	2	2	2	2	1	1	1	1	2	2	1	1	0	0	0	1	1	0	0	0	0	2	1
1	2	3	2	2	1	1	600	1	3	2	1	2	2	2	1	1	1	2	2	2	1	1	0	0	0	0	0	0	0	0	0	0	1
2	2	2	2	2	1	1	700	1	3	2	2	1	2	2	1	1	1	2	2	2	1	1	1	1	1	2	2	0	0	0	0	7	2
2	1	2	2	2	2	2	30000	2	3	2	2	2	2	2	1	1	1	1	2	2	1	2	0	0	1	1	1	0	0	0	0	3	1
1	2	3	2	1	1	1	1000	1	3	2	2	1	2	2	2	2	2	2	2	2	1	1	0	0	1	0	0	0	1	1	0	3	1
2	1	2	2	2	2	2	14000	2	3	2	2	1	2	2	1	1	1	1	2	2	2	2	0	0	0	0	0	0	0	0	0	0	1
2	1	2	2	3	2	2	30000	2	3	2	2	2	2	2	2	2	2	1	2	2	1	2	0	0	0	0	0	0	0	0	0	0	1
1	2	3	2	2	1	1	2000	1	3	2	1	1	2	2	1	1	1	1	2	2	1	1	0	0	1	0	1	0	1	1	0	4	1
1	1	3	2	2	2	2	80000	2	3	2	2	2	2	2	1	1	1	1	2	2	1	1	0	1	1	1	0	0	0	0	0	3	1
2	1	2	2	4	3	2	50000	2	3	2	2	2	1	1	1	1	1	1	2	2	1	2	1	1	1	0	0	0	0	0	0	3	1
1	2	3	2	2	2	2	700	1	3	2	2	2	2	2	1	1	1	1	2	2	1	1	0	1	1	0	1	0	1	0	0	4	1
1	1	2	2	2	2	2	15000	2	3	2	2	2	2	2	1	1	1	1	2	2	1	1	0	1	0	0	0	0	0	0	0	1	1
1	1	2	2	2	2	2	7000	1	3	2	2	2	2	2	1	1	1	1	2	2	1	1	0	0	0	0	1	0	0	0	0	1	1
1	2	1	2	2	2	2	700	1	3	2	2	1	2	2	1	1	1	1	2	2	1	1	0	0	1	0	1	1	0	0	0	3	1
2	2	1	2	2	2	2	20000	2	3	2	2	1	1	1	2	2	2	1	2	2	1	1	0	0	0	0	1	1	0	0	0	2	1
2	1	2	2	3	2	2	20000	2	3	2	2	2	2	2	1	1	1	1	2	2	1	1	1	0	1	1	1	1	0	0	0	5	2
2	1	1	2	3	2	2	100000	2	3	2	2	2	2	2	1	1	1	2	2	2	1	1	0	0	0	0	0	0	0	0	0	0	1
2	1	2	2	3	2	2	10000	2	3	2	2	2	2	2	1	1	1	1	2	2	1	2	0	0	0	0	0	0	1	1	0	2	1
1	2	2	2	3	2	2	600	1	3	2	2	2	1	1	1	1	1	1	2	2	1	1	0	0	0	0	0	0	0	0	0	0	1
2	1	2	2	2	2	2	30000	2	3	2	2	2	2	2	1	1	1	1	2	2	1	1	0	0	0	0	0	0	0	0	0	0	1
2	1	2	2	3	2	2	30000	2	3	2	2	2	1	1	1	1	1	1	2	2	2	2	0	0	0	0	0	0	0	0	0	0	1
1	1	2	2	3	2	2	20000	2	3	2	2	2	3	1	1	1	1	1	2	2	1	1	0	0	1	0	0	0	0	1	0	2	1
1	1	2	2	3	2	2	25000	2	3	2	2	2	1	1	1	1	1	1	2	2	1	1	0	0	0	0	0	0	0	0	0	0	1
1	1	1	2	3	3	2	50000	2	3	2	2	2	2	2	1	1	1	1	2	2	1	1	0	1	3	0	1	0	0	0	0	5	2
1	2	1	2	3	2	2	60000	2	3	2	2	2	2	2	1	1	1	1	2	2	1	2	0	0	0	0	0	0	0	0	0	0	1
2	1	1	2	3	2	2	60000	2	3	2	2	2	2	2	1	1	1	1	2	2	1	2	0	0	0	0	0	0	0	0	0	0	1
1	1	2	2	3	2	2	20000	2	3	2	1	2	1	1	1	1	1	1	2	2	2	2	1	1	2	1	2	1	0	0	0	8	2
1	2	2	2	2	2	2	20000	2	3	2	2	2	2	2	1	1	1	1	2	2	1	1	0	0	0	0	0	0	0	0	0	0	1
2	2	2	2	2	1	1	5100	1	3	2	2	2	2	2	1	1	1	1	2	2	1	1	1	0	2	1	0	0	0	0	0	4	1
2	2	2	2	2	1	1	1000	1	3	2	2	1	2	2	1	1	1	2	2	2	2	2	1	1	1	1	0	1	0	1	0	6	2
2	2	1	2	2	2	2	10000	2	3	2	2	1	2	2	1	1	1	1	2	2	1	1	1	0	0	1	1	0	1	1	0	5	2
2	1	2	2	2	2	2	15000	2	3	2	2	2	1	1	1	1	1	1	2	2	2	2	0	0	0	0	3	0	0	0	0	3	1
1	2	1	2	2	2	2	30000	2	3	2	1	2	2	2	1	1	1	1	2	2	1	1	1	1	2	1	2	2	1	1	0	11	2
1	2	2	2	3	2	2	800	1	1	1	2	2	2	2	1	1	1	1	2	2	1	1	0	0	1	0	0	0	0	1	0	2	1
1	2	1	2	3	3	2	31200	2	3	2	2	2	2	2	1	1	1	1	2	2	1	1	0	0	3	3	3	3	3	3	0	18	2
1	2	1	2	2	1	1	600	1	3	2	2	2	1	1	1	1	1	1	2	2	1	1	0	0	2	1	0	0	0	1	0	4	1
2	2	1	2	2	1	1	600	1	3	2	2	2	2	2	1	1	1	1	2	2	1	1	0	0	2	0	1	0	0	0	0	3	1
2	1	2	2	2	2	2	12000	2	3	2	2	2	1	1	1	1	1	1	2	2	1	1	0	0	3	0	0	0	0	0	0	3	1
1	1	2	2	2	1	1	800	1	3	2	2	2	1	1	1	1	1	1	2	2	1	1	0	0	1	0	0	0	0	0	0	1	1
2	1	2	2	4	2	2	40000	2	3	2	2	2	1	1	1	1	1	1	2	2	1	1	0	0	0	1	0	0	1	0	0	2	1
1	1	1	2	2	2	2	20640	2	3	2	2	2	2	2	1	1	1	1	2	2	1	1	0	0	0	0	0	0	0	0	0	0	1
1	2	2	2	2	2	2	12000	2	3	2	2	2	2	2	1	1	1	1	2	2	1	2	0	0	0	0	0	0	1	0	0	1	1
1	2	1	2	2	1	1	5000	1	3	2	1	1	2	2	1	1	1	1	2	2	1	1	0	0	0	0	0	0	0	0	0	0	1
1	1	1	2	3	2	2	17000	2	3	2	2	2	1	1	1	1	1	1	2	2	1	2	0	0	1	0	0	0	0	0	0	1	1
1	1	2	2	2	2	2	15000	2	3	2	1	2	1	1	1	1	1	1	2	2	1	1	1	0	0	0	0	0	1	1	0	3	1
1	1	2	2	2	2	2	10000	2	3	2	2	2	2	2	1	1	1	1	2	2	1	1	0	0	1	0	0	0	1	0	0	2	1
1	1	2	2	2	3	2	15000	2	3	2	2	2	2	2	1	1	1	1	2	2	1	2	0	1	1	1	1	0	0	0	0	4	1
1	2	3	2	2	1	1	700	1	3	2	2	1	2	2	1	1	1	1	2	2	1	1	0	0	0	0	0	0	0	0	0	0	1
2	2	2	2	3	2	2	10000	2	3	2	2	2	1	1	1	1	1	1	2	2	1	1	0	0	0	0	1	0	1	0	0	2	1
1	1	2	2	2	2	2	5000	1	3	2	2	2	1	1	1	1	1	1	2	2	1	2	0	0	3	0	0	0	0	0	0	3	1
1	2	2	2	3	2	2	20000	2	3	2	2	1	1	1	1	1	1	1	2	2	1	1	0	0	0	0	0	0	0	0	0	0	1
1	1	2	2	3	2	2	10000	2	3	2	2	2	3	1	1	1	1	1	2	2	1	1	0	0	1	1	1	0	1	0	0	4	1
1	2	3	2	2	2	2	8000	1	3	2	2	2	1	1	1	1	1	1	2	2	1	2	1	1	1	1	1	1	1	1	1	9	2
2	1	2	2	2	2	2	10000	2	3	2	2	2	3	1	1	1	1	1	2	2	2	2	0	0	0	0	0	0	0	0	0	0	1
2	1	1	2	2	1	1	8000	1	3	2	2	1	2	2	1	1	1	2	2	2	2	2	0	0	2	1	1	1	1	0	0	6	2
1	1	2	2	2	2	2	15000	2	3	2	2	2	2	2	1	1	1	1	2	2	1	1	0	1	3	3	1	1	1	1	0	11	2
1	2	1	2	1	2	2	2000	1	3	2	2	2	2	2	1	1	1	1	2	2	1	2	0	0	1	1	1	0	1	0	0	4	1
2	2	2	2	2	3	2	13000	2	1	1	2	2	2	2	1	1	1	1	2	2	1	2	0	0	1	1	0	0	0	0	0	2	1
1	1	2	2	2	2	2	8000	1	3	2	2	2	1	1	1	1	1	1	2	2	1	1	0	0	1	0	0	0	0	0	0	1	1
1	1	2	2	3	3	2	30000	2	2	1	1	2	1	1	1	1	1	1	2	2	1	2	0	0	0	0	0	0	0	0	0	0	1
2	1	1	2	2	1	1	15000	2	3	2	2	2	2	2	1	1	1	1	2	2	2	2	0	0	0	0	0	0	0	3	0	3	1
1	2	2	2	2	2	2	10000	2	3	2	2	2	2	2	2	2	2	1	2	2	1	1	0	0	1	0	0	0	1	1	0	3	1
1	1	2	2	3	3	2	90000	2	2	1	2	2	1	1	1	1	1	1	2	2	1	1	0	0	0	0	1	0	0	0	0	1	1
1	1	2	2	2	2	2	15000	2	2	1	1	2	2	2	1	1	1	1	2	2	1	2	0	0	3	0	0	0	0	0	0	3	1
1	1	2	2	2	1	1	15000	2	2	1	1	2	2	2	1	1	1	1	2	2	1	1	1	1	1	1	1	1	1	1	1	9	2
1	2	2	2	2	2	2	10000	2	3	2	2	2	2	2	1	1	1	2	2	2	1	1	1	1	2	1	2	1	2	2	2	14	2
2	2	2	2	3	3	2	50000	2	2	1	2	2	2	2	1	1	1	1	2	2	1	2	0	0	0	0	0	0	0	0	0	0	1
2	1	2	2	3	2	2	30000	2	2	1	2	2	2	2	1	1	1	1	2	2	1	1	0	0	0	1	2	0	0	0	0	3	1
2	1	2	2	2	3	2	50000	2	3	2	2	2	1	1	1	1	1	1	2	2	2	2	1	0	1	1	1	0	1	1	0	6	2
1	2	2	2	2	2	2	2000	1	2	1	2	2	1	1	1	1	1	1	2	2	1	1	1	1	0	1	0	0	0	0	0	3	1
1	2	2	2	2	2	2	3000	1	3	2	2	2	2	2	1	1	1	1	2	2	1	1	0	0	1	1	0	0	0	0	0	2	1
1	1	2	2	2	2	2	15000	2	3	2	2	2	3	1	1	1	1	1	2	2	1	2	2	1	2	1	1	1	1	0	0	9	2
1	1	2	2	3	2	2	20000	2	2	1	2	2	1	1	1	1	1	1	2	2	1	1	0	0	0	0	0	0	0	0	0	0	1
1	2	1	2	2	1	1	700	1	3	2	2	2	2	2	1	1	1	2	2	2	1	1	0	0	1	0	0	0	0	0	0	1	1
1	1	3	2	3	2	2	15000	2	3	2	2	2	1	1	1	1	1	1	2	2	1	1	0	0	0	0	2	0	0	0	0	2	1
2	1	2	2	2	2	2	2500	1	2	1	2	2	1	1	1	1	1	1	1	1	2	2	0	0	0	0	0	0	0	0	0	0	1
2	1	2	2	3	2	2	15000	2	2	1	1	2	1	1	1	1	1	1	1	1	1	2	0	1	2	1	0	0	1	1	0	6	2
1	1	2	2	2	2	2	3000	1	2	1	1	2	1	1	1	1	1	1	1	1	1	2	0	0	0	0	0	0	0	0	0	0	1
2	1	2	2	2	2	2	12000	2	2	1	1	2	1	1	1	1	1	1	1	1	2	2	0	0	0	0	0	0	0	0	0	0	1
1	1	1	2	2	2	2	2500	1	2	1	2	2	1	1	1	1	1	1	1	1	1	2	1	0	1	0	0	1	0	0	0	3	1
1	1	2	2	2	2	2	2000	1	2	1	2	2	1	1	1	1	1	1	1	1	1	2	1	0	1	1	1	1	0	0	0	5	2
1	1	2	2	2	2	2	2500	1	2	1	2	2	1	1	1	1	1	1	1	1	1	2	0	0	1	0	1	0	0	0	0	2	1
1	1	2	2	3	2	2	15000	2	2	1	1	2	1	1	1	1	1	1	1	1	1	1	0	0	1	1	3	0	0	0	0	5	2
1	1	2	2	3	2	2	5800	1	2	1	1	2	2	2	1	1	1	2	1	1	1	2	0	0	0	0	0	0	0	0	0	0	1
1	1	2	2	3	2	2	10000	2	2	1	1	2	1	1	1	1	1	1	1	1	1	2	0	0	0	0	0	0	0	0	0	0	1
1	1	2	2	3	2	2	2500	1	2	1	2	2	1	1	2	2	2	1	1	1	1	2	0	0	0	0	0	0	0	0	0	0	1
1	1	2	2	2	2	2	1600	1	2	1	1	2	1	1	1	1	1	1	1	1	1	2	0	0	0	0	0	0	0	0	0	0	1
2	1	2	2	2	2	2	5000	1	2	1	2	2	1	1	1	1	1	2	1	1	2	2	0	0	0	0	0	0	0	0	0	0	1
2	1	1	2	2	2	2	2500	1	2	1	2	2	1	1	1	1	1	1	1	1	2	1	0	0	0	0	0	0	0	0	0	0	1
2	1	1	2	3	1	1	8000	1	2	1	2	2	2	2	1	1	1	1	1	1	1	1	0	0	0	0	0	0	0	0	0	0	1
2	1	2	2	3	2	2	7000	1	2	1	2	2	1	1	2	2	2	2	1	1	1	2	0	0	0	0	0	0	0	0	0	0	1
1	1	2	2	2	2	2	1300	1	2	1	1	2	2	2	1	1	1	1	1	1	1	1	0	0	1	1	0	0	0	0	0	2	1
1	1	2	2	3	3	2	30000	2	2	1	1	2	1	1	2	2	2	1	1	1	1	2	0	0	0	1	1	0	0	0	0	2	1
1	1	2	2	3	2	2	4000	1	2	1	1	2	3	1	1	1	1	1	1	1	1	2	0	0	1	0	0	0	0	0	0	1	1
1	1	2	2	2	2	2	5000	1	2	1	1	2	1	1	1	1	1	1	1	1	1	2	0	0	1	0	1	0	0	0	0	2	1
1	1	2	2	2	2	2	3500	1	2	1	2	2	1	1	1	1	1	1	1	1	1	2	0	0	0	0	0	0	0	0	0	0	1
2	1	2	2	2	2	2	5000	1	2	1	2	2	2	2	1	1	1	1	1	1	2	2	0	0	0	0	0	0	0	0	0	0	1
1	1	2	2	2	2	2	927	1	2	1	2	2	1	1	1	1	1	1	1	1	1	2	1	0	0	0	0	0	0	0	0	1	1
1	1	2	2	2	2	2	1500	1	2	1	2	2	1	1	1	1	1	1	1	1	1	2	0	0	0	0	0	0	0	0	0	0	1
2	1	2	2	2	2	2	4000	1	2	1	1	2	1	1	1	1	1	1	1	1	2	2	0	0	0	0	0	1	0	0	0	1	1
1	1	2	2	2	2	2	3000	1	2	1	2	2	1	1	1	1	1	1	1	1	1	2	0	0	0	0	0	0	0	0	0	0	1
1	1	2	2	2	2	2	30000	2	2	1	1	2	1	1	1	1	1	1	1	1	1	2	0	0	0	0	0	0	0	0	0	0	1
2	2	2	2	2	2	2	1600	1	2	1	2	1	1	1	1	1	1	2	1	1	2	2	0	0	1	0	0	0	0	0	0	1	1
1	1	2	2	2	2	2	3000	1	2	1	2	2	2	2	2	2	2	1	1	1	1	2	0	0	1	0	0	0	0	0	0	1	1
1	1	2	2	2	2	2	2000	1	2	1	2	2	1	1	1	1	1	1	1	1	1	2	0	0	0	0	0	0	0	0	0	0	1
1	1	2	2	2	2	2	8000	1	2	1	2	2	1	1	1	1	1	1	1	1	1	2	0	0	0	0	0	0	0	0	0	0	1
2	1	2	2	2	2	2	7000	1	2	1	1	2	1	1	1	1	1	2	1	1	1	2	0	0	1	1	0	0	1	0	0	3	1
2	2	2	2	2	2	2	6000	1	2	1	2	2	1	1	1	1	1	1	1	1	2	2	0	0	0	0	0	0	0	0	0	0	1
2	1	2	2	2	2	2	3000	1	2	1	2	1	1	1	1	1	1	1	1	1	1	2	0	0	0	0	0	0	0	0	0	0	1
2	1	2	2	2	2	2	3000	1	2	1	2	2	2	2	1	1	1	1	1	1	1	2	0	0	0	0	0	0	0	0	0	0	1
2	1	2	2	2	2	2	5000	1	2	1	2	2	1	1	1	1	1	1	1	1	1	1	0	0	0	0	0	0	0	0	0	0	1
2	1	2	2	2	2	2	3000	1	2	1	2	2	2	2	1	1	1	1	1	1	1	2	0	0	0	0	0	0	0	0	0	0	1
2	1	2	2	2	2	2	7000	1	2	1	2	2	2	2	1	1	1	1	1	1	2	2	0	0	0	1	0	0	0	0	0	1	1
1	1	2	2	3	3	2	40000	2	2	1	2	2	1	1	1	1	1	1	1	1	1	1	0	0	0	0	0	0	0	0	0	0	1
2	1	2	2	2	2	2	2000	1	2	1	2	1	1	1	1	1	1	1	1	1	2	2	0	0	0	0	0	0	0	0	0	0	1
1	1	2	2	2	2	2	3000	1	2	1	2	2	1	1	1	1	1	1	1	1	1	2	0	1	1	0	0	0	1	0	0	3	1
1	1	2	2	2	2	2	2000	1	2	1	2	2	2	2	1	1	1	1	1	1	1	2	1	0	0	0	0	0	1	0	0	2	1
1	1	2	2	2	2	2	3000	1	2	1	2	2	1	1	1	1	1	1	1	1	1	2	0	0	0	0	0	0	0	0	0	0	1
1	1	2	2	2	2	2	2500	1	2	1	2	1	1	1	1	1	1	1	1	1	1	1	0	0	0	0	0	0	0	0	0	0	1
1	2	2	2	2	2	2	4000	1	2	1	2	2	1	1	1	1	1	1	1	1	1	1	0	0	1	0	0	0	0	0	0	1	1
2	2	2	2	2	2	2	6000	1	2	1	2	2	2	2	1	1	1	1	1	1	1	2	0	0	1	1	0	0	1	0	0	3	1
2	1	2	2	2	2	2	2500	1	2	1	1	2	1	1	2	2	2	1	1	1	1	2	0	0	0	0	0	0	0	0	0	0	1
1	1	2	2	2	2	2	4000	1	2	1	2	2	1	1	2	2	2	1	1	1	1	1	0	0	0	1	0	0	0	0	0	1	1
2	2	2	2	1	1	1	2000	1	2	1	1	1	2	2	1	1	1	2	1	1	1	2	0	0	0	0	0	0	0	0	0	0	1
1	2	2	2	1	2	2	2000	1	2	1	2	1	2	2	1	1	1	2	1	1	2	2	0	0	0	0	0	0	0	0	0	0	1
2	2	2	2	2	2	2	2000	1	2	1	2	2	1	1	1	1	1	1	1	1	2	2	1	0	0	0	1	0	1	0	0	3	1
2	2	2	2	2	2	2	2000	1	2	1	2	2	2	2	2	2	#NULL!	2	1	1	2	2	1	1	0	1	0	0	0	0	0	3	1
1	2	2	2	1	2	2	2000	1	2	1	2	2	1	1	1	1	1	1	1	1	1	2	1	0	0	0	0	0	0	0	0	1	1
2	2	2	2	2	2	2	2000	1	2	1	2	2	1	1	1	1	1	1	1	1	2	2	1	0	1	0	0	0	1	0	0	3	1
1	2	2	2	2	2	2	2000	1	2	1	2	2	2	2	1	1	1	1	1	1	1	2	1	0	1	0	0	0	1	0	0	3	1
1	1	2	2	3	1	1	1000	1	2	1	1	2	1	1	1	1	1	1	1	1	1	1	0	0	0	0	0	0	0	0	0	0	1
2	1	2	2	2	2	2	3000	1	2	1	2	2	1	1	2	2	2	1	1	1	1	2	0	0	0	0	0	0	0	0	0	0	1
1	1	3	2	2	2	2	2500	1	2	1	2	2	1	1	1	1	1	2	1	1	1	2	0	0	0	0	0	0	0	0	0	0	1
1	1	2	2	2	2	2	3000	1	2	1	2	2	1	1	1	1	1	2	1	1	1	1	1	1	0	1	1	0	1	0	0	5	2
1	1	3	2	2	2	2	2000	1	2	1	2	2	1	1	1	1	1	1	1	1	2	2	0	0	0	0	0	0	0	0	0	0	1
1	1	2	2	2	2	2	3000	1	2	1	2	2	1	1	1	1	1	1	1	1	1	2	0	0	0	0	0	0	0	0	0	0	1
2	1	2	2	2	2	2	2000	1	2	1	2	2	2	2	1	1	1	2	1	1	2	2	0	0	0	0	0	0	0	0	0	0	1
1	1	2	2	2	2	2	2000	1	2	1	2	1	1	1	1	1	1	1	1	1	1	2	0	0	0	0	0	0	0	0	0	0	1
2	1	2	2	2	2	2	4000	1	2	1	2	2	1	1	1	1	1	1	1	1	1	1	0	0	0	0	0	0	0	0	0	0	1
1	1	3	2	2	2	2	3000	1	2	1	2	2	2	2	1	1	1	1	1	1	1	2	0	0	1	0	1	0	0	0	0	2	1
1	1	2	2	2	2	2	2000	1	2	1	2	2	1	1	1	1	1	1	1	1	1	2	0	0	0	0	0	0	0	0	0	0	1
1	1	2	2	2	2	2	10000	2	2	1	2	2	1	1	2	2	2	1	1	1	1	2	0	0	0	0	0	0	0	0	0	0	1
2	2	2	2	2	2	2	600	1	2	1	2	1	1	1	1	1	1	1	1	1	1	2	0	0	0	0	0	0	0	0	0	0	1
1	1	2	2	2	2	2	3000	1	2	1	2	2	1	1	2	2	2	1	1	1	1	2	0	0	0	0	1	0	1	0	0	2	1
2	1	2	2	2	2	2	7000	1	2	1	2	2	1	1	1	1	1	1	1	1	1	1	0	0	0	0	0	0	0	0	0	0	1
1	1	2	2	2	2	2	2000	1	2	1	2	2	1	1	1	1	1	1	1	1	1	2	0	0	0	0	0	0	0	0	0	0	1
1	1	2	2	2	2	2	5000	1	2	1	1	2	2	2	1	1	1	1	1	1	1	1	0	0	0	0	0	0	0	0	0	0	1
1	1	2	2	2	2	2	3500	1	2	1	2	1	1	1	1	1	1	1	1	1	1	1	0	0	0	0	0	0	0	0	0	0	1
1	2	2	2	1	2	2	3200	1	2	1	2	1	2	2	1	1	1	1	1	1	1	1	0	0	1	0	0	0	1	1	0	3	1
2	1	2	2	2	2	2	9000	1	2	1	2	2	1	1	1	1	1	1	1	1	1	2	0	0	0	0	0	0	0	0	0	0	1
1	2	2	2	1	2	2	3500	1	2	1	2	1	2	2	1	1	1	1	1	1	1	1	0	0	0	0	0	0	0	0	0	0	1
1	1	2	2	2	2	2	4000	1	2	1	2	1	1	1	1	1	1	1	1	1	1	1	0	0	0	0	0	0	0	0	0	0	1
1	1	2	2	2	2	2	5000	1	2	1	2	1	1	1	1	1	1	1	1	1	1	1	0	0	0	0	0	0	0	0	0	0	1
2	1	2	2	2	2	2	3000	1	2	1	2	2	2	2	1	1	1	2	1	1	2	2	0	0	0	0	0	0	0	0	0	0	1
2	1	2	2	2	2	2	10000	2	2	1	2	2	1	1	1	1	1	1	1	1	2	2	0	0	0	0	0	0	0	0	0	0	1
1	2	2	2	2	2	2	3000	1	2	1	2	1	2	2	1	1	1	1	1	1	1	1	0	0	0	0	0	0	0	0	0	0	1
2	2	2	2	2	2	2	4000	1	2	1	2	2	1	1	1	1	1	1	1	1	1	1	0	0	0	0	0	0	0	0	0	0	1
1	1	3	2	2	2	2	3000	1	2	1	2	2	1	1	1	1	1	1	1	1	1	2	0	0	0	0	0	0	0	0	0	0	1
1	1	2	2	2	2	2	4700	1	2	1	2	1	2	2	1	1	1	1	1	1	1	1	0	0	0	0	0	0	0	0	0	0	1
1	1	2	2	2	2	2	8000	1	2	1	2	2	1	1	1	1	1	1	1	1	1	2	0	0	0	0	0	0	0	0	0	0	1
1	1	2	2	2	2	2	5000	1	2	1	2	2	1	1	1	1	1	1	1	1	1	2	0	0	0	0	0	0	0	0	0	0	1
1	2	2	2	2	2	2	2000	1	2	1	1	1	2	2	1	1	1	1	1	1	1	1	0	0	1	0	0	0	0	0	0	1	1
1	1	1	2	1	1	1	1000	1	2	1	1	1	3	1	1	1	1	1	1	1	1	1	1	0	0	0	0	0	1	0	0	2	1
1	1	2	2	2	2	2	2000	1	2	1	1	2	1	1	1	1	1	2	1	1	1	1	0	0	0	0	0	0	0	0	0	0	1
1	2	2	2	2	2	2	1500	1	2	1	2	1	2	2	1	1	1	1	1	1	1	1	0	0	0	0	0	0	0	0	0	0	1
2	1	2	2	2	2	2	2000	1	2	1	2	1	2	2	1	1	1	2	1	1	2	1	0	0	0	0	0	0	0	0	0	0	1
2	1	2	2	2	2	2	2000	1	2	1	2	2	1	1	1	1	1	1	1	1	1	2	0	0	1	0	0	0	0	0	0	1	1
2	2	2	2	2	2	2	2500	1	2	1	2	1	2	2	1	1	1	2	1	1	1	1	0	0	0	0	0	0	0	0	0	0	1
1	2	2	2	2	2	2	2000	1	2	1	2	1	2	2	1	1	1	1	1	1	1	1	0	0	0	0	0	0	0	0	0	0	1
1	1	2	2	2	2	2	5000	1	2	1	1	2	1	1	1	1	1	1	1	1	1	2	0	0	0	0	0	0	0	0	0	0	1
1	1	2	2	2	2	2	5500	1	2	1	2	2	1	1	2	2	2	1	1	1	1	2	0	0	0	0	0	0	0	0	0	0	1
2	2	2	2	2	2	2	2000	1	2	1	2	2	2	2	1	1	1	1	1	1	1	2	1	0	1	0	0	0	0	0	0	2	1
1	2	2	2	1	2	2	2000	1	2	1	2	2	1	1	1	1	1	1	1	1	1	2	0	0	0	0	0	0	0	0	0	0	1
1	1	3	2	2	1	1	2000	1	2	1	2	1	2	2	1	1	1	1	1	1	1	2	0	0	0	0	0	0	0	0	0	0	1
2	2	2	2	2	2	2	4500	1	2	1	2	2	2	2	1	1	1	2	1	1	1	1	0	0	0	0	0	0	0	0	0	0	1
1	2	3	2	3	3	2	5500	1	2	1	1	2	1	1	1	1	1	1	1	1	1	1	0	0	0	0	0	0	0	0	0	0	1
2	1	2	2	2	2	2	2500	1	2	1	2	2	2	2	1	1	1	1	1	1	2	2	0	0	0	0	0	0	0	0	0	0	1
2	1	2	2	2	2	2	5000	1	2	1	2	1	2	2	2	2	#NULL!	2	1	1	1	1	0	0	0	0	0	0	0	0	0	0	1
1	1	2	2	2	2	2	2500	1	2	1	2	2	1	1	1	1	1	1	1	1	1	2	0	0	0	0	0	0	0	0	0	0	1
2	2	2	2	2	2	2	3000	1	2	1	2	1	2	2	1	1	1	1	1	1	1	1	0	0	0	0	0	0	0	0	0	0	1
1	2	2	2	2	2	2	3000	1	2	1	2	1	1	1	1	1	1	1	1	1	1	1	0	0	0	0	0	0	0	0	0	0	1
2	2	2	2	1	2	2	3700	1	2	1	2	1	2	2	1	1	1	1	1	1	1	1	0	0	0	0	0	0	0	0	0	0	1
1	2	2	2	2	2	2	3000	1	2	1	2	2	1	1	1	1	1	1	1	1	1	2	0	0	0	0	0	0	0	0	0	0	1
1	1	3	2	2	2	2	2000	1	2	1	2	2	1	1	2	2	2	2	1	1	1	1	0	0	0	0	0	0	0	0	0	0	1
1	2	2	2	2	2	2	1500	1	2	1	2	2	1	1	2	2	2	2	1	1	1	1	0	0	0	0	0	0	0	0	0	0	1
1	1	2	2	2	2	2	30000	2	2	1	1	1	2	2	2	2	2	1	1	1	1	1	0	0	1	0	0	0	0	0	0	1	1
2	1	2	2	4	3	2	30000	2	2	1	1	2	2	2	2	2	2	1	1	1	1	2	1	0	0	0	0	0	1	0	0	2	1
2	1	3	2	2	2	2	1700	1	2	1	2	2	1	1	1	1	1	2	1	1	1	2	0	1	1	1	1	1	1	0	0	6	2
1	2	2	2	1	2	2	600	1	2	1	1	1	2	2	1	1	1	1	1	1	1	1	0	0	0	0	0	0	0	0	0	0	1
2	1	2	2	2	2	2	1500	1	2	1	2	1	1	1	1	1	1	1	1	1	2	1	0	0	0	0	0	0	0	0	0	0	1
1	1	2	2	2	2	2	3000	1	2	1	2	2	1	1	1	1	1	2	1	1	1	2	0	0	1	0	0	0	0	0	0	1	1
1	2	3	2	2	1	1	10000	2	2	1	2	1	2	2	1	1	1	1	1	1	1	1	1	0	1	0	0	0	0	0	0	2	1
2	1	2	2	2	2	2	30000	2	2	1	2	1	2	2	1	1	1	1	1	1	1	1	0	0	1	0	1	0	1	0	0	3	1
2	1	2	2	2	2	2	10000	2	2	1	2	1	2	2	2	2	2	1	1	1	1	2	0	0	0	0	0	0	0	0	0	0	1
1	2	3	2	2	2	2	3000	1	2	1	2	2	2	2	1	1	1	1	1	1	1	1	0	0	1	1	0	0	0	0	0	2	1
2	2	2	2	2	2	2	30000	2	2	1	2	1	1	1	1	1	1	1	1	1	2	1	0	0	0	0	0	0	0	0	0	0	1
1	2	2	2	2	2	2	2000	1	2	1	2	1	1	1	1	1	1	1	1	1	1	1	0	0	0	0	0	0	0	0	0	0	1
2	1	2	2	2	2	2	9000	1	2	1	2	2	1	1	1	1	1	1	1	1	2	2	0	0	0	0	0	0	0	0	0	0	1
1	1	2	2	2	1	1	40000	2	2	1	2	1	2	2	1	1	1	1	1	1	1	1	0	0	0	0	0	0	0	0	0	0	1
2	1	2	2	2	2	2	7900	1	2	1	2	2	1	1	1	1	1	1	1	1	1	2	0	0	0	0	0	0	0	0	0	0	1
1	1	2	2	2	2	2	2300	1	2	1	2	1	1	1	1	1	1	1	1	1	1	2	0	0	1	0	0	0	0	0	0	1	1
2	2	2	2	2	2	2	4500	1	2	1	2	1	2	2	1	1	1	1	1	1	1	1	0	0	0	0	0	0	0	0	0	0	1
1	1	1	2	2	2	2	2000	1	2	1	2	2	1	1	1	1	1	1	1	1	1	2	0	0	0	0	0	0	0	0	0	0	1
2	2	2	2	2	2	2	1000	1	2	1	1	1	2	2	1	1	1	1	1	1	1	1	0	0	0	0	0	0	0	0	0	0	1
1	2	1	2	2	2	2	600	1	2	1	2	1	2	2	1	1	1	1	1	1	1	1	0	0	0	0	0	0	0	0	0	0	1
1	1	2	2	3	2	2	8750	1	2	1	2	2	1	1	1	1	1	1	1	1	1	2	0	0	0	0	0	0	0	0	0	0	1
1	2	2	2	2	2	2	1600	1	2	1	2	2	2	2	1	1	1	1	1	1	1	2	0	0	0	0	0	0	0	0	0	0	1
2	1	2	2	2	2	2	20000	2	2	1	1	2	1	1	1	1	1	1	1	1	1	2	0	0	0	0	0	0	0	0	0	0	1
2	1	2	2	2	2	2	7000	1	2	1	2	2	1	1	2	2	2	1	1	1	1	2	0	0	0	0	0	0	0	0	0	0	1
1	2	3	2	2	1	1	1600	1	2	1	2	1	2	2	1	1	1	1	1	1	1	1	0	0	0	0	0	0	0	0	0	0	1
2	1	2	2	2	2	2	4000	1	2	1	2	2	2	2	1	1	1	1	1	1	1	2	0	0	1	0	0	0	0	0	0	1	1
1	1	3	2	2	2	2	3000	1	2	1	2	1	2	2	1	1	1	1	1	1	1	2	0	0	1	0	0	0	0	0	0	1	1
1	1	2	2	2	2	2	3000	1	2	1	2	2	1	1	1	1	1	1	1	1	1	1	0	0	0	0	0	0	0	0	0	0	1
2	1	2	2	2	2	2	3000	1	2	1	2	1	2	2	1	1	1	1	1	1	2	1	0	1	0	1	0	0	0	0	0	2	1
2	1	2	2	2	2	2	10000	2	2	1	2	2	1	1	1	1	1	1	1	1	1	2	0	0	0	0	0	0	0	0	0	0	1
1	1	2	2	2	2	2	5000	1	2	1	2	2	1	1	1	1	1	1	1	1	1	2	0	0	0	0	0	0	0	0	0	0	1
2	1	2	2	2	2	2	30000	2	2	1	1	2	1	1	1	1	1	1	1	1	1	2	0	0	0	0	0	0	0	0	0	0	1
1	1	2	2	2	2	2	2000	1	2	1	1	2	1	1	1	1	1	1	1	1	1	2	0	0	0	0	0	0	0	0	0	0	1
1	1	2	2	2	2	2	2000	1	2	1	1	2	2	2	1	1	1	1	1	1	1	2	0	0	1	0	0	0	0	0	0	1	1
1	1	2	2	2	2	2	3000	1	2	1	2	2	1	1	1	1	1	1	1	1	1	1	0	0	1	0	1	0	1	0	0	3	1
1	1	2	2	2	2	2	2000	1	2	1	2	2	1	1	1	1	1	1	1	1	1	2	0	0	0	0	0	0	0	0	0	0	1
2	1	2	2	2	2	2	2000	1	2	1	1	2	2	2	1	1	1	1	1	1	2	2	0	0	0	0	0	0	0	0	0	0	1
2	1	2	2	2	2	2	5000	1	2	1	1	2	2	2	1	1	1	1	1	1	1	1	0	0	0	0	0	0	0	0	0	0	1
1	1	3	2	2	2	2	4000	1	2	1	2	2	1	1	1	1	1	1	1	1	1	1	0	0	1	0	0	0	0	0	0	1	1
1	1	2	2	2	2	2	3000	1	2	1	2	2	1	1	1	1	1	1	1	1	1	2	0	0	0	0	0	0	0	0	0	0	1
1	1	2	2	2	2	2	3000	1	2	1	2	2	1	1	1	1	1	1	1	1	1	2	1	1	2	1	1	0	0	1	1	8	2
2	2	2	2	2	2	2	2000	1	2	1	2	1	2	2	1	1	1	1	1	1	2	2	0	0	0	1	0	0	0	3	0	4	1
2	1	1	2	2	2	2	2900	1	2	1	2	1	2	2	1	1	1	1	1	1	2	2	0	0	0	1	0	0	0	0	0	1	1
1	1	2	2	2	2	2	2500	1	2	1	2	2	2	2	1	1	1	1	1	1	1	2	0	0	0	1	1	0	0	0	0	2	1
1	1	2	2	2	2	2	3000	1	2	1	2	2	1	1	1	1	1	1	1	1	1	2	0	0	1	0	1	0	1	0	0	3	1
1	1	2	2	2	2	2	5000	1	2	1	2	1	1	1	1	1	1	1	1	1	1	2	0	0	1	0	0	0	0	0	0	1	1
2	1	2	2	2	2	2	5000	1	2	1	2	2	2	2	1	1	1	2	1	1	2	2	0	0	1	0	0	0	0	0	0	1	1
1	1	2	2	2	2	2	1500	1	2	1	2	2	2	2	1	1	1	1	1	1	1	2	0	0	0	0	0	0	1	0	0	1	1
1	1	2	2	2	2	2	10000	2	2	1	1	2	1	1	1	1	1	1	1	1	1	2	0	0	1	0	1	0	1	0	0	3	1
1	1	2	2	2	2	2	8000	1	2	1	1	2	1	1	1	1	1	1	1	1	1	2	0	0	0	0	0	0	0	0	0	0	1
2	2	2	2	2	2	2	3000	1	2	1	2	2	2	2	1	1	1	2	1	1	2	2	0	0	1	1	0	0	0	0	0	2	1
1	1	2	2	2	2	2	2000	1	2	1	2	2	1	1	1	1	1	1	1	1	1	1	0	0	3	0	0	0	0	0	0	3	1
1	1	3	2	2	2	2	6000	1	2	1	2	1	2	2	1	1	1	1	1	1	1	2	1	1	1	1	1	2	1	1	0	9	2
1	1	2	2	2	2	2	3000	1	2	1	2	2	1	1	1	1	1	1	1	1	1	1	1	1	1	0	1	1	2	2	3	13	2
1	1	3	2	2	2	2	6000	1	2	1	2	2	1	1	1	1	1	1	1	1	1	2	1	1	1	1	1	0	1	0	0	6	2
1	1	2	2	2	2	2	2000	1	2	1	2	2	1	1	1	1	1	1	1	1	1	2	0	0	0	0	0	0	0	0	0	0	1
2	1	2	2	2	2	2	6000	1	2	1	2	2	1	1	1	1	1	1	1	1	1	2	0	0	0	0	0	0	0	0	0	0	1
1	1	2	2	2	2	2	4000	1	2	1	2	2	1	1	1	1	1	1	1	1	1	2	0	0	1	0	0	0	0	0	0	1	1
2	2	2	2	2	2	2	3000	1	2	1	2	2	2	2	1	1	1	1	1	1	2	1	0	0	1	1	1	0	0	0	0	3	1
1	1	2	2	2	2	2	3000	1	2	1	2	2	2	2	1	1	1	2	1	1	1	2	0	0	0	0	0	0	0	0	0	0	1
1	1	2	2	2	1	1	7000	1	2	1	2	2	2	2	1	1	1	1	1	1	2	2	0	0	0	0	0	0	0	0	0	0	1
2	1	2	2	2	2	2	3000	1	2	1	2	2	1	1	1	1	1	1	1	1	2	2	0	0	1	0	0	0	0	0	0	1	1
2	2	2	2	2	2	2	7000	1	2	1	2	1	1	1	1	1	1	1	1	1	2	2	0	0	1	0	0	0	0	0	0	1	1
2	1	2	2	2	2	2	5000	1	2	1	2	1	1	1	1	1	1	1	1	1	2	2	0	0	0	0	0	0	0	0	0	0	1
2	2	2	2	2	2	2	3000	1	2	1	2	1	2	2	1	1	1	2	1	1	2	1	0	0	1	0	0	0	0	0	0	1	1
1	2	2	2	2	2	2	6000	1	2	1	2	2	2	2	1	1	1	1	1	1	1	2	0	0	1	0	0	0	0	0	0	1	1
1	1	2	2	2	2	2	7200	1	2	1	2	2	2	2	1	1	1	1	1	1	1	1	0	0	0	0	0	0	0	0	0	0	1
1	1	2	2	2	2	2	2000	1	2	1	2	2	1	1	1	1	1	1	1	1	1	1	0	0	0	0	0	0	0	0	0	0	1
2	2	2	2	2	2	2	4000	1	2	1	2	1	2	2	1	1	1	1	1	1	2	2	0	0	0	0	0	0	0	0	0	0	1
2	1	2	2	2	2	2	7000	1	2	1	2	2	1	1	1	1	1	1	1	1	2	2	0	0	1	0	0	0	0	0	0	1	1
1	1	2	2	2	1	1	1200	1	2	1	1	2	2	2	1	1	1	1	1	1	1	1	0	0	1	0	0	0	0	0	0	1	1
1	1	2	2	3	3	2	12000	2	3	2	2	2	1	1	1	1	1	1	1	1	1	2	0	0	1	0	1	1	1	0	0	4	1
1	1	2	2	2	2	2	3500	1	2	1	2	2	1	1	1	1	1	1	1	1	1	1	0	0	0	0	1	0	0	0	0	1	1
2	2	2	2	2	2	2	1500	1	2	1	1	1	2	2	1	1	1	1	1	1	2	2	0	0	0	0	0	0	0	0	0	0	1
1	1	1	2	4	3	2	30000	2	2	1	2	2	2	2	1	1	1	1	1	1	1	2	0	0	0	0	0	0	0	0	0	0	1
2	2	2	2	2	1	1	1500	1	2	1	2	1	2	2	1	1	1	1	1	1	1	2	0	0	1	0	0	0	0	0	0	1	1
1	2	2	2	1	1	1	700	1	2	1	2	1	1	1	1	1	1	1	1	1	1	1	0	0	1	0	0	0	0	0	0	1	1
1	1	2	2	2	2	2	3100	1	2	1	2	2	1	1	1	1	1	1	1	1	1	2	0	0	0	0	0	0	0	0	0	0	1
1	1	2	2	2	2	2	6000	1	2	1	2	1	1	1	1	1	1	1	1	1	1	2	0	0	1	0	0	0	0	0	0	1	1
1	1	2	2	2	2	2	1000	1	2	1	2	1	2	2	1	1	1	1	1	1	1	1	0	0	0	0	0	0	0	0	0	0	1
2	2	3	2	2	1	1	1000	1	2	1	2	1	2	2	1	1	1	2	1	1	2	2	0	0	1	0	0	0	0	0	0	1	1
1	1	2	2	2	2	2	1000	1	2	1	2	2	1	1	1	1	1	1	1	1	1	2	0	0	1	1	1	0	0	0	0	3	1
1	1	2	2	2	2	2	1500	1	2	1	1	2	1	1	1	1	1	1	1	1	1	2	0	0	0	0	0	0	0	0	0	0	1
2	1	2	2	2	2	2	10000	2	2	1	2	2	1	1	1	1	1	1	1	1	1	2	0	0	0	0	0	0	0	0	0	0	1
1	2	2	2	1	1	1	2000	1	2	1	2	1	2	2	1	1	1	1	1	1	1	1	0	0	0	1	0	0	0	0	0	1	1
2	2	2	2	2	2	2	2000	1	2	1	2	2	2	2	1	1	1	2	1	1	1	1	0	0	1	0	0	0	0	0	0	1	1
1	2	2	2	2	2	2	3000	1	2	1	2	1	2	2	1	1	1	1	1	1	1	2	0	0	0	0	0	0	0	0	0	0	1
2	2	2	2	2	2	2	5000	1	2	1	2	2	2	2	1	1	1	1	1	1	1	1	0	0	1	0	0	0	0	0	0	1	1
2	1	2	2	2	2	2	7000	1	2	1	1	1	1	1	1	1	1	1	1	1	2	2	0	0	0	0	0	0	0	0	0	0	1
2	1	2	2	2	2	2	7500	1	2	1	1	2	2	2	1	1	1	1	1	1	1	2	0	0	1	0	0	0	0	0	0	1	1
2	2	2	2	2	2	2	20000	2	2	1	2	2	2	2	1	1	1	2	1	1	2	1	0	0	1	0	0	0	0	0	0	1	1
1	1	2	2	2	2	2	1200	1	2	1	2	2	1	1	1	1	1	1	1	1	1	2	0	0	1	0	0	0	0	0	0	1	1
2	2	2	2	2	2	2	2000	1	2	1	2	1	1	1	1	1	1	1	1	1	2	2	0	0	0	0	0	0	0	0	0	0	1
1	1	2	2	2	2	2	3000	1	2	1	2	2	2	2	1	1	1	1	1	1	1	1	0	0	1	0	0	0	0	0	0	1	1
2	2	2	2	1	2	2	4000	1	2	1	2	1	1	1	1	1	1	1	1	1	2	1	0	0	1	0	0	0	0	0	0	1	1
1	1	2	2	2	2	2	1500	1	2	1	2	1	1	1	1	1	1	1	1	1	1	1	0	0	0	0	0	0	0	0	0	0	1
1	1	2	2	2	2	2	7000	1	2	1	2	2	1	1	1	1	1	1	1	1	1	1	0	0	0	0	0	0	0	0	0	0	1
2	1	1	2	2	2	2	6000	1	2	1	2	2	2	2	1	1	1	1	1	1	2	2	0	0	0	0	0	0	0	0	0	0	1
2	2	2	2	2	2	2	2000	1	2	1	2	2	2	2	1	1	1	1	1	1	2	2	0	0	0	0	0	0	0	0	0	0	1
2	2	2	2	2	2	2	3000	1	2	1	2	1	1	1	2	2	2	1	1	1	1	1	0	0	0	0	0	0	0	1	0	1	1
1	2	2	2	2	2	2	3500	1	2	1	2	2	2	2	2	2	2	1	1	1	1	2	0	0	0	0	0	0	0	0	0	0	1
1	2	2	2	2	2	2	4000	1	2	1	2	2	2	2	1	1	1	1	1	1	1	2	0	0	0	0	0	0	0	0	0	0	1
1	2	2	2	2	1	1	6000	1	2	1	2	2	2	2	1	1	1	1	1	1	1	2	0	0	1	0	0	0	0	0	0	1	1
2	2	2	2	2	2	2	6000	1	2	1	2	1	2	2	1	1	1	1	1	1	2	2	0	0	0	0	0	0	0	0	0	0	1
2	1	2	2	2	2	2	5000	1	2	1	2	2	1	1	1	1	1	1	1	1	1	2	0	0	0	0	0	0	0	0	0	0	1
2	1	1	2	3	2	2	10000	2	2	1	2	2	2	2	1	1	1	1	1	1	2	2	0	0	0	0	0	0	0	0	0	0	1
1	1	2	2	2	2	2	10000	2	2	1	2	2	2	2	1	1	1	1	1	1	1	2	0	0	1	1	0	0	0	0	0	2	1
1	2	2	2	2	2	2	9000	1	2	1	2	2	1	1	1	1	1	1	1	1	1	1	0	0	0	0	0	0	0	0	0	0	1
1	1	1	2	3	2	2	9000	1	2	1	1	2	2	2	1	1	1	1	1	1	1	2	1	1	2	1	1	1	0	0	1	8	2
1	1	2	2	2	2	2	10000	2	2	1	1	2	1	1	1	1	1	1	1	1	1	2	0	0	0	0	0	0	0	0	0	0	1
2	1	2	2	2	2	2	9000	1	2	1	2	2	1	1	1	1	1	1	1	1	2	2	0	0	0	0	0	0	0	0	0	0	1
1	2	3	2	1	1	1	700	1	2	1	2	1	2	2	1	1	1	1	1	1	2	2	0	0	1	0	0	0	0	0	0	1	1
1	1	2	2	2	2	2	4000	1	2	1	2	2	1	1	1	1	1	1	1	1	1	2	0	0	1	0	0	0	0	0	0	1	1
1	2	3	2	1	2	2	8600	1	2	1	2	2	1	1	1	1	1	1	1	1	1	1	0	0	0	0	0	0	0	0	0	0	1
2	1	2	2	2	2	2	12000	2	2	1	1	2	1	1	1	1	1	1	1	1	2	2	0	0	0	0	0	0	0	0	0	0	1
1	1	2	2	1	2	2	9000	1	2	1	2	1	1	1	1	1	1	1	1	1	1	2	0	0	0	0	0	0	0	0	0	0	1
2	2	2	2	2	2	2	4000	1	2	1	2	2	2	2	1	1	1	1	1	1	2	1	0	0	0	0	0	0	0	0	0	0	1
1	2	2	2	1	2	2	4000	1	2	1	2	2	1	1	1	1	1	1	1	1	1	1	0	0	0	0	0	0	0	0	0	0	1
2	2	2	2	2	2	2	7000	1	2	1	2	2	1	1	1	1	1	1	1	1	2	2	0	0	1	0	0	0	0	0	0	1	1
1	2	3	2	2	1	1	5700	1	2	1	2	1	2	2	1	1	1	1	1	1	1	1	0	0	1	0	0	0	0	0	0	1	1
2	1	2	2	2	2	2	7200	1	2	1	2	2	1	1	1	1	1	1	1	1	2	2	0	0	0	0	0	0	0	0	0	0	1
1	1	2	2	2	2	2	1000	1	2	1	2	2	2	2	1	1	1	1	1	1	1	1	0	0	0	0	0	0	0	0	0	0	1
1	1	2	2	2	2	2	2000	1	2	1	2	2	2	2	1	1	1	1	1	1	1	2	0	0	0	0	0	0	0	0	0	0	1
1	1	2	2	2	2	2	10000	2	2	1	2	2	1	1	1	1	1	1	1	1	1	2	0	0	0	0	0	0	0	0	0	0	1
1	2	3	2	2	1	1	5000	1	2	1	2	2	1	1	1	1	1	1	1	1	2	2	0	0	1	0	0	0	0	0	0	1	1
1	1	3	2	2	2	2	600	1	2	1	2	2	1	1	1	1	1	1	1	1	1	2	0	0	1	0	0	0	0	0	0	1	1
1	1	3	2	1	2	2	6000	1	2	1	2	2	1	1	1	1	1	1	1	1	1	2	0	1	1	0	0	0	0	0	0	2	1
1	2	2	2	2	2	2	4000	1	2	1	2	1	2	2	1	1	1	1	1	1	1	1	0	0	0	0	0	0	0	0	0	0	1
1	1	2	2	2	2	2	800	1	2	1	2	2	1	1	1	1	1	1	1	1	1	2	0	0	0	0	0	0	0	0	0	0	1
1	1	2	2	1	2	2	700	1	2	1	2	1	2	2	1	1	1	1	1	1	1	2	0	0	0	0	0	0	0	0	0	0	1
2	2	2	2	1	2	2	600	1	2	1	2	1	2	2	1	1	1	2	1	1	2	1	0	0	0	0	0	0	0	0	0	0	1
1	2	1	2	2	2	2	800	1	2	1	2	2	1	1	1	1	1	1	1	1	1	1	0	0	0	0	0	0	0	0	0	0	1
1	2	2	2	2	2	2	5000	1	2	1	2	2	2	2	1	1	1	2	1	1	1	1	0	0	0	0	0	0	0	0	0	0	1
1	2	3	2	1	2	2	600	1	2	1	2	2	1	1	1	1	1	1	1	1	1	2	0	0	0	0	0	0	0	0	0	0	1
1	1	2	2	1	2	2	1000	1	2	1	2	1	2	2	1	1	1	1	1	1	1	1	0	0	0	0	0	0	0	0	0	0	1
1	2	2	2	1	2	2	4500	1	2	1	2	2	1	1	1	1	1	1	1	1	1	1	0	0	0	0	0	0	0	0	0	0	1
1	2	3	2	1	2	2	2000	1	2	1	2	2	2	2	1	1	1	1	1	1	2	2	0	0	1	0	1	0	0	0	0	2	1
2	1	3	2	2	2	2	3000	1	2	1	2	1	1	1	1	1	1	1	1	1	2	2	0	0	0	0	0	0	0	0	0	0	1
1	2	2	2	1	1	1	1200	1	2	1	2	1	2	2	1	1	1	1	1	1	1	1	0	0	0	1	0	0	0	0	0	1	1
1	2	2	2	2	3	2	8000	1	2	1	2	1	2	2	1	1	1	1	1	1	2	2	0	0	0	0	0	0	0	0	0	0	1
2	1	2	2	4	3	2	35000	2	2	1	2	2	1	1	1	1	1	1	1	1	1	2	0	0	0	0	0	0	0	0	0	0	1
2	1	3	2	2	2	2	7000	1	2	1	2	2	2	2	1	1	1	1	1	1	1	2	0	0	0	0	0	0	0	0	0	0	1
1	2	2	2	2	2	2	7000	1	2	1	2	2	2	2	1	1	1	1	1	1	1	2	0	0	0	0	0	0	0	0	0	0	1
2	2	2	2	2	2	2	600	1	2	1	2	1	2	2	1	1	1	2	1	1	2	2	0	0	0	0	0	0	0	0	0	0	1
1	2	2	2	1	2	2	600	1	2	1	2	2	1	1	1	1	1	1	1	1	1	2	0	0	0	0	0	0	0	0	0	0	1
2	2	2	2	2	2	2	5000	1	2	1	2	1	2	2	1	1	1	1	1	1	1	2	0	0	0	0	0	0	0	0	0	0	1
1	2	2	2	1	2	2	5000	1	2	1	2	2	2	2	1	1	1	1	1	1	1	1	0	0	0	0	0	0	0	0	0	0	1
1	2	3	2	1	2	2	600	1	2	1	2	1	2	2	1	1	1	1	1	1	1	2	0	0	0	0	0	0	0	0	0	0	1
1	2	3	2	2	2	2	3000	1	2	1	2	2	2	2	1	1	1	1	1	1	1	1	0	0	0	0	0	0	0	0	0	0	1
1	1	2	2	2	2	2	7000	1	2	1	1	2	2	2	1	1	1	1	1	1	1	2	0	0	1	0	0	0	0	0	0	1	1
1	1	2	2	2	2	2	3500	1	2	1	2	2	1	1	1	1	1	1	1	1	1	1	0	0	0	0	0	0	0	0	0	0	1
1	2	2	2	2	2	2	3000	1	2	1	2	1	2	2	1	1	1	2	1	1	2	1	0	0	0	0	0	0	0	0	0	0	1
1	1	2	2	2	2	2	800	1	2	1	2	1	1	1	1	1	1	1	1	1	1	1	0	0	1	0	0	0	0	0	0	1	1
2	1	2	2	2	2	2	3000	1	2	1	2	1	1	1	1	1	1	1	1	1	2	2	0	0	0	0	0	0	0	0	0	0	1
1	1	2	2	1	2	2	3000	1	2	1	2	1	2	2	1	1	1	2	1	1	2	1	0	0	0	0	0	0	0	0	0	0	1
2	1	2	2	2	2	2	2000	1	2	1	2	1	2	2	1	1	1	1	1	1	1	2	0	0	0	0	0	0	0	0	0	0	1
2	1	2	2	2	2	2	3000	1	2	1	2	2	1	1	1	1	1	1	1	1	1	2	0	0	0	0	0	0	0	0	0	0	1
1	1	2	2	2	2	2	3000	1	2	1	2	1	1	1	1	1	1	1	1	1	1	1	0	0	0	0	0	0	0	0	0	0	1
1	1	2	2	2	2	2	3000	1	2	1	1	2	1	1	1	1	1	1	1	1	1	2	0	0	0	0	0	0	0	0	0	0	1
1	2	3	2	1	2	2	1500	1	2	1	2	1	2	2	1	1	1	1	1	1	1	1	0	0	0	0	0	0	0	0	0	0	1
1	2	2	2	2	2	2	5000	1	2	1	1	1	2	2	1	1	1	1	1	1	1	1	0	0	0	0	0	0	0	0	0	0	1
1	2	2	2	2	2	2	1500	1	2	1	1	1	2	2	1	1	1	1	1	1	1	1	0	0	1	0	1	0	0	0	0	2	1
1	1	2	2	2	2	2	9000	1	2	1	1	2	1	1	1	1	1	1	1	1	1	2	0	0	0	0	0	0	0	0	0	0	1
1	1	2	2	2	2	2	13000	2	2	1	2	2	2	2	1	1	1	1	1	1	1	2	0	0	1	0	0	0	0	0	0	1	1
1	2	2	2	2	2	2	600	1	2	1	2	1	2	2	1	1	1	1	1	1	1	2	0	0	0	0	0	0	0	0	0	0	1
2	2	2	2	2	2	2	1450	1	2	1	2	2	1	1	1	1	1	1	1	1	1	1	0	0	0	0	0	0	0	0	0	0	1
2	1	2	2	2	2	2	8000	1	2	1	2	2	1	1	1	1	1	1	1	1	1	2	0	0	1	0	0	0	0	0	0	1	1
1	2	2	2	4	3	2	37000	2	2	1	1	2	2	2	1	1	1	1	1	1	1	2	1	0	1	0	0	0	1	0	0	3	1
1	2	2	2	2	2	2	3000	1	2	1	2	1	2	2	1	1	1	1	1	1	1	1	1	0	0	1	0	0	0	0	0	2	1
2	2	2	2	2	2	2	3000	1	2	1	2	1	2	2	1	1	1	1	1	1	1	1	0	0	0	0	0	0	0	0	0	0	1
2	2	2	2	2	2	2	1000	1	2	1	2	1	2	2	1	1	1	1	1	1	1	1	0	0	0	0	0	0	0	0	0	0	1
1	2	2	2	1	1	1	1000	1	2	1	2	1	2	2	1	1	1	2	1	1	1	1	0	0	2	1	1	0	0	0	0	4	1
2	1	2	2	2	2	2	3500	1	2	1	1	2	1	1	1	1	1	1	1	1	1	2	0	0	0	0	0	0	0	0	0	0	1
1	2	3	2	2	2	2	3000	1	2	1	2	2	2	2	1	1	1	2	1	1	1	1	0	0	0	0	0	0	0	0	0	0	1
2	2	2	2	2	2	2	4500	1	2	1	1	2	1	1	1	1	1	1	1	1	1	2	0	0	1	0	1	0	0	0	0	2	1
2	1	2	2	3	2	2	5000	1	2	1	2	2	1	1	1	1	1	1	1	1	2	2	0	0	1	0	0	0	0	0	0	1	1
1	2	3	2	1	1	1	2500	1	2	1	1	1	2	2	1	1	1	2	1	1	1	1	0	0	1	1	1	0	0	0	0	3	1
1	1	2	2	2	2	2	3000	1	2	1	2	2	1	1	1	1	1	1	1	1	1	1	0	0	0	0	0	0	0	0	0	0	1
1	1	2	2	2	2	2	3000	1	2	1	2	2	2	2	1	1	1	1	1	1	1	2	0	0	0	0	0	0	0	0	0	0	1
2	2	2	2	2	2	2	1000	1	2	1	2	2	1	1	1	1	1	1	1	1	2	2	0	0	2	1	0	0	0	1	0	4	1
1	1	1	2	4	3	2	20000	2	2	1	2	2	2	2	1	1	1	1	1	1	1	2	0	0	1	1	0	0	1	0	0	3	1
1	1	2	2	2	2	2	8000	1	2	1	2	2	1	1	1	1	1	1	1	1	1	2	0	0	1	0	0	0	0	0	0	1	1
1	1	3	2	2	2	2	2000	1	2	1	2	2	1	1	1	1	1	1	1	1	1	2	0	0	0	0	0	0	0	0	0	0	1
1	1	2	2	3	2	2	1000	1	2	1	2	2	2	2	1	1	1	1	1	1	1	2	0	0	1	0	0	0	0	0	0	1	1
1	1	3	2	2	2	2	3000	1	2	1	2	2	1	1	1	1	1	1	1	1	1	2	0	0	1	0	0	0	0	0	0	1	1
2	2	2	2	2	2	2	2000	1	2	1	2	1	2	2	1	1	1	1	1	1	2	1	0	0	0	0	0	0	0	0	0	0	1
1	1	2	2	2	2	2	2000	1	2	1	2	2	2	2	2	2	2	1	1	1	1	2	0	0	0	0	0	0	0	0	0	0	1
1	1	2	2	2	2	2	1000	1	2	1	2	1	2	2	1	1	1	1	1	1	1	2	1	1	0	1	0	1	0	0	0	4	1
1	2	3	2	2	2	2	1500	1	2	1	2	1	2	2	1	1	1	1	1	1	1	1	0	0	1	1	0	0	0	0	0	2	1
1	2	2	2	2	2	2	2000	1	2	1	2	2	1	1	1	1	1	1	1	1	1	2	0	0	0	1	0	0	0	0	0	1	1
1	1	2	2	2	2	2	1500	1	2	1	2	2	2	2	1	1	1	1	1	1	1	2	0	0	0	0	0	0	0	0	0	0	1
1	2	2	2	2	2	2	2000	1	2	1	2	2	1	1	1	1	1	1	1	1	1	2	0	0	1	0	0	0	0	0	0	1	1
2	2	3	2	1	2	2	2000	1	2	1	2	1	1	1	1	1	1	1	1	1	2	2	0	0	0	0	0	0	0	0	0	0	1
2	2	2	2	2	2	2	2500	1	2	1	2	2	2	2	1	1	1	1	1	1	2	2	0	0	0	0	0	0	0	0	0	0	1
1	2	2	2	1	2	2	2000	1	2	1	2	1	2	2	1	1	1	1	1	1	1	1	0	0	0	0	0	0	0	0	0	0	1
2	2	2	2	2	2	2	2000	1	2	1	2	1	2	2	1	1	1	1	1	1	2	1	0	0	1	1	0	0	0	0	0	2	1
1	2	2	2	2	2	2	2000	1	2	1	2	1	2	2	2	2	#NULL!	2	1	1	1	1	1	0	3	1	0	0	0	0	0	5	2
1	1	2	2	2	2	2	2000	1	2	1	1	2	1	1	1	1	1	1	1	1	1	2	0	0	1	0	0	0	0	0	0	1	1
2	2	2	2	2	2	2	3000	1	2	1	1	1	2	2	1	1	1	1	1	1	2	2	0	0	1	0	0	0	0	0	0	1	1
1	1	2	2	2	2	2	2000	1	2	1	2	2	1	1	1	1	1	1	1	1	1	2	0	0	0	0	0	0	0	0	0	0	1
2	2	2	2	1	1	1	700	1	2	1	2	1	2	2	1	1	1	1	1	1	2	2	0	0	1	0	0	0	0	0	0	1	1
2	1	1	2	2	2	2	1000	1	2	1	2	2	1	1	1	1	1	1	1	1	2	2	0	1	1	0	0	0	1	0	0	3	1
2	2	3	2	2	1	1	1500	1	2	1	1	1	2	2	1	1	1	1	1	1	2	2	0	0	1	0	0	0	0	0	0	1	1
1	1	2	2	2	2	2	10000	2	2	1	1	2	1	1	1	1	1	1	1	1	1	2	0	0	1	0	0	0	0	0	0	1	1
1	1	1	2	3	3	2	22000	2	2	1	1	2	2	2	1	1	1	1	1	1	1	2	0	0	1	0	0	0	0	0	0	1	1
1	1	2	2	2	2	2	1000	1	2	1	2	2	2	2	1	1	1	1	1	1	1	1	0	0	0	0	0	0	0	0	0	0	1
2	2	3	2	2	2	2	600	1	2	1	2	1	2	2	1	1	1	1	1	1	2	2	0	0	0	0	0	0	0	0	0	0	1
2	1	2	2	4	2	2	4000	1	2	1	2	2	2	2	1	1	1	1	1	1	1	2	0	0	0	0	0	0	0	0	0	0	1
1	1	2	2	2	2	2	3000	1	2	1	2	2	1	1	1	1	1	1	1	1	1	2	0	0	0	0	0	0	0	0	0	0	1
2	2	2	2	2	2	2	1500	1	2	1	2	2	2	2	1	1	1	1	1	1	1	2	0	0	0	0	0	0	0	0	0	0	1
2	2	2	2	2	2	2	700	1	2	1	2	1	2	2	1	1	1	1	1	1	1	2	0	0	1	0	1	0	0	0	0	2	1
1	1	1	2	2	2	2	2500	1	2	1	2	1	1	1	1	1	1	1	1	1	1	2	0	0	1	0	1	0	0	0	0	2	1
1	1	2	2	2	2	2	2500	1	2	1	2	2	2	2	1	1	1	1	1	1	1	2	0	0	1	0	0	0	0	0	0	1	1
1	1	2	2	2	2	2	2000	1	2	1	2	2	2	2	1	1	1	1	1	1	1	2	0	0	0	0	0	0	0	0	0	0	1
1	1	2	2	2	2	2	3300	1	2	1	2	2	1	1	1	1	1	1	1	1	1	2	0	0	0	0	0	0	0	0	0	0	1
2	2	2	2	2	2	2	7500	1	2	1	2	2	1	1	1	1	1	1	1	1	1	2	0	0	0	0	0	0	0	0	0	0	1
1	1	2	2	2	2	2	2500	1	2	1	2	2	1	1	1	1	1	1	1	1	1	2	0	0	1	1	0	0	0	0	0	2	1
2	2	2	2	2	2	2	3000	1	2	1	2	1	1	1	1	1	1	1	1	1	2	2	0	0	0	0	0	0	0	0	0	0	1
1	1	2	2	2	2	2	4500	1	2	1	2	2	1	1	1	1	1	1	1	1	1	1	0	0	1	0	0	0	0	0	0	1	1
1	2	2	2	2	2	2	2500	1	2	1	2	1	1	1	1	1	1	1	1	1	1	1	0	0	1	0	0	0	0	0	0	1	1
1	2	2	2	2	1	1	700	1	2	1	2	2	2	2	1	1	1	1	1	1	1	1	1	0	1	1	0	0	0	0	0	3	1
1	1	2	2	2	2	2	10000	2	2	1	2	2	1	1	1	1	1	1	1	1	1	2	0	0	1	0	0	0	0	0	0	1	1
1	1	2	2	2	2	2	2000	1	2	1	2	2	2	2	1	1	1	2	1	1	1	2	0	0	1	0	0	0	0	0	0	1	1
1	1	2	2	2	2	2	2500	1	2	1	2	2	2	2	1	1	1	1	1	1	1	2	0	0	0	0	0	0	0	0	0	0	1
1	1	2	2	2	2	2	6000	1	2	1	2	2	1	1	1	1	1	1	1	1	1	2	0	0	0	0	0	0	0	0	0	0	1
2	1	2	2	2	2	2	3000	1	2	1	2	2	1	1	1	1	1	1	1	1	2	2	0	0	0	0	0	0	0	0	0	0	1
2	1	2	2	2	2	2	5000	1	2	1	2	2	1	1	1	1	1	1	1	1	2	2	0	0	0	0	0	0	0	0	0	0	1
1	2	2	2	2	2	2	5000	1	2	1	2	1	2	2	1	1	1	1	1	1	2	2	0	0	1	0	0	0	0	0	0	1	1
2	2	2	2	2	2	2	2000	1	2	1	2	2	1	1	1	1	1	1	1	1	2	2	0	0	0	0	0	0	0	0	0	0	1
2	2	2	2	2	2	2	700	1	2	1	2	1	2	2	1	1	1	1	1	1	1	1	1	0	1	1	0	0	1	1	0	5	2
1	2	2	2	2	2	2	5000	1	2	1	2	2	2	2	1	1	1	1	1	1	1	2	0	0	1	0	0	0	0	0	0	1	1
1	2	2	2	2	2	2	700	1	2	1	1	1	1	1	1	1	1	2	1	1	1	1	0	0	0	1	0	0	0	0	0	1	1
1	1	2	2	2	2	2	3000	1	2	1	2	2	1	1	2	2	2	1	1	1	2	1	1	1	2	0	2	1	1	0	0	8	2
1	1	3	2	1	2	2	1000	1	2	1	1	1	1	1	1	1	1	1	1	1	1	1	0	0	2	0	1	0	0	0	0	3	1
1	2	3	2	2	1	1	1000	1	2	1	2	1	1	1	1	1	1	1	1	1	2	1	0	0	2	0	1	1	0	0	0	4	1
1	1	2	2	2	2	2	3000	1	2	1	1	2	1	1	1	1	1	2	1	1	1	1	0	0	1	0	1	0	0	0	0	2	1
2	1	2	2	2	2	2	3000	1	2	1	2	2	1	1	1	1	1	1	1	1	1	2	0	0	0	0	0	0	0	0	0	0	1
1	1	2	2	2	2	2	2000	1	2	1	2	2	2	2	1	1	1	1	1	1	1	1	0	0	0	0	1	0	0	0	0	1	1
2	2	1	2	3	2	2	6400	1	2	1	2	2	1	1	1	1	1	1	1	1	1	2	0	0	3	0	0	1	0	1	0	5	2
1	1	2	2	2	2	2	4000	1	2	1	1	2	1	1	1	1	1	1	1	1	1	1	1	1	1	0	0	0	1	0	0	4	1
1	1	3	2	2	1	1	2500	1	2	1	2	1	2	2	1	1	1	2	1	1	1	1	0	0	0	0	0	0	0	1	0	1	1
1	1	3	2	2	2	2	2500	1	2	1	2	2	2	2	1	1	1	1	1	1	1	2	0	0	1	0	0	0	0	0	0	1	1
2	2	2	2	2	1	1	1000	1	2	1	2	2	2	2	1	1	1	2	1	1	1	1	0	0	0	0	0	0	0	0	0	0	1
1	1	2	2	2	2	2	3000	1	2	1	2	1	1	1	1	1	1	1	1	1	1	1	1	0	1	0	1	0	0	1	0	4	1
1	2	2	2	2	2	2	2000	1	2	1	2	1	2	2	1	1	1	1	1	1	1	2	0	0	0	0	0	0	0	0	0	0	1
1	1	2	2	2	2	2	2500	1	2	1	1	2	1	1	1	1	1	2	1	1	1	2	0	0	0	0	0	0	0	0	0	0	1
1	1	2	2	2	2	2	2000	1	2	1	2	2	2	2	1	1	1	1	1	1	1	2	0	0	0	0	0	0	0	0	0	0	1
1	1	2	2	2	2	2	3500	1	2	1	1	2	1	1	1	1	1	1	1	1	1	1	0	0	0	0	0	0	0	0	0	0	1
2	1	2	2	2	2	2	6000	1	2	1	2	2	1	1	1	1	1	1	1	1	2	2	0	0	0	0	0	0	0	0	0	0	1
1	1	2	2	2	2	2	5000	1	2	1	2	1	2	2	2	2	#NULL!	1	1	1	1	2	0	0	1	0	0	0	0	0	0	1	1
1	1	2	2	2	2	2	2000	1	2	1	2	2	2	2	1	1	1	2	1	1	1	1	1	1	1	0	1	0	1	0	0	5	2
2	1	2	2	2	2	2	5000	1	2	1	2	2	2	2	1	1	1	2	1	1	1	2	0	0	0	0	0	0	0	0	0	0	1
1	1	2	2	2	2	2	2000	1	2	1	2	2	2	2	1	1	1	1	1	1	1	1	1	1	1	1	0	0	0	0	0	4	1
1	2	1	2	2	2	2	2000	1	2	1	2	2	2	2	1	1	1	1	1	1	1	1	0	0	0	0	0	0	0	0	0	0	1
2	1	2	2	2	2	2	2000	1	2	1	1	2	1	1	1	1	1	1	1	1	2	2	0	0	0	0	0	0	0	0	0	0	1
2	2	2	2	2	2	2	600	1	2	1	2	1	2	2	1	1	1	1	1	1	1	2	0	0	1	0	0	0	0	0	0	1	1
1	1	2	2	2	2	2	1000	1	2	1	2	2	2	2	1	1	1	1	1	1	1	2	0	0	0	0	0	0	0	0	0	0	1
1	1	2	2	2	2	2	3000	1	2	1	1	2	1	1	1	1	1	1	1	1	1	2	0	0	0	0	0	0	0	0	0	0	1
2	1	2	2	2	2	2	3000	1	2	1	2	2	1	1	1	1	1	1	1	1	1	2	0	0	0	0	0	0	0	0	0	0	1
2	2	2	2	2	1	1	1500	1	2	1	2	1	2	2	1	1	1	1	1	1	1	1	0	0	0	0	0	0	0	0	0	0	1
2	2	2	2	2	2	2	600	1	2	1	2	2	2	2	1	1	1	1	1	1	1	1	1	1	0	1	0	1	1	1	1	7	2
1	1	2	2	2	2	2	1000	1	2	1	1	2	1	1	1	1	1	1	1	1	1	2	0	0	0	1	1	0	0	0	0	2	1
1	1	2	2	2	2	2	5000	1	2	1	2	2	1	1	1	1	1	1	1	1	1	2	0	0	0	0	0	0	0	0	0	0	1
2	1	2	2	2	2	2	2000	1	2	1	2	2	1	1	1	1	1	1	1	1	1	2	0	0	0	0	0	0	0	0	0	0	1
1	1	2	2	2	2	2	2000	1	2	1	2	2	1	1	1	1	1	1	1	1	1	1	0	0	0	0	0	0	0	0	0	0	1
2	1	2	2	2	2	2	3000	1	2	1	2	2	2	2	1	1	1	1	1	1	2	1	0	0	0	0	0	0	0	0	0	0	1
1	1	2	2	2	2	2	1000	1	2	1	2	1	1	1	1	1	1	1	1	1	1	1	0	0	0	0	0	0	0	0	0	0	1
1	1	2	2	2	2	2	2000	1	2	1	2	2	2	2	1	1	1	1	1	1	1	2	0	0	1	0	0	0	0	0	0	1	1
2	1	3	2	2	2	2	5000	1	2	1	2	1	1	1	1	1	1	1	1	1	1	2	0	0	0	0	0	0	0	0	0	0	1
1	1	2	2	2	2	2	3000	1	2	1	2	2	1	1	1	1	1	1	1	1	1	2	0	0	0	0	0	0	0	0	0	0	1
1	1	2	2	2	2	2	2000	1	2	1	2	2	2	2	1	1	1	1	1	1	1	2	0	0	0	0	0	0	0	0	0	0	1
1	1	2	2	2	2	2	3000	1	2	1	2	2	1	1	1	1	1	1	1	1	1	1	0	0	0	0	0	0	0	0	0	0	1
1	1	2	2	2	2	2	5000	1	2	1	2	2	1	1	1	1	1	1	1	1	1	2	0	0	1	0	1	0	0	0	0	2	1
2	2	2	2	2	2	2	1000	1	2	1	2	1	2	2	2	2	#NULL!	1	1	1	2	2	0	0	0	0	0	0	0	0	0	0	1
1	1	1	2	2	2	2	8000	1	2	1	2	2	1	1	1	1	1	1	1	1	1	2	0	0	1	0	1	0	0	0	0	2	1
1	1	2	2	2	2	2	1000	1	2	1	2	2	1	1	1	1	1	1	1	1	1	1	0	1	0	0	0	0	0	0	0	1	1
2	2	2	2	4	2	2	30000	2	2	1	2	2	2	2	1	1	1	1	1	1	1	1	0	0	0	0	0	0	0	0	0	0	1
1	1	2	2	2	2	2	2000	1	2	1	2	2	1	1	1	1	1	1	1	1	1	1	0	0	0	0	0	0	0	0	0	0	1
2	2	2	2	2	2	2	5000	1	2	1	1	2	1	1	1	1	1	2	1	1	1	2	0	0	1	0	1	0	0	0	0	2	1
2	1	2	2	2	2	2	4500	1	2	1	2	2	1	1	1	1	1	1	1	1	1	2	0	0	0	0	0	0	0	0	0	0	1
2	2	2	2	2	3	2	15000	2	2	1	2	2	2	2	1	1	1	1	1	1	2	2	0	0	0	0	0	0	0	0	0	0	1
1	1	2	2	4	3	2	40000	2	2	1	1	2	2	2	1	1	1	1	1	1	1	2	0	0	0	1	0	0	1	0	0	2	1
2	2	2	2	2	2	2	10000	2	2	1	1	2	1	1	1	1	1	1	1	1	2	2	0	0	0	0	0	0	0	0	0	0	1
2	1	2	2	2	2	2	3000	1	2	1	2	2	1	1	1	1	1	1	1	1	2	2	0	0	0	0	0	0	0	0	0	0	1
2	2	2	2	2	2	2	3000	1	2	1	2	2	1	1	1	1	1	1	1	1	2	1	0	1	0	0	0	0	0	0	0	1	1
2	1	2	2	3	3	2	9000	1	2	1	1	2	2	2	1	1	1	1	1	1	1	2	0	0	0	0	0	0	0	0	0	0	1
2	1	2	2	2	2	2	7200	1	2	1	2	2	2	2	1	1	1	1	1	1	2	2	0	0	0	0	0	0	0	0	0	0	1
1	1	2	2	2	2	2	2000	1	2	1	2	2	1	1	1	1	1	1	1	1	1	1	1	1	2	1	1	1	1	0	0	8	2
1	1	2	2	2	2	2	2000	1	2	1	2	2	1	1	1	1	1	1	1	1	1	2	0	0	0	0	0	0	0	0	0	0	1
1	1	2	2	2	2	2	6000	1	2	1	2	2	2	2	1	1	1	1	1	1	1	2	1	0	1	0	0	0	0	0	0	2	1
2	1	2	2	3	2	2	3750	1	2	1	2	2	2	2	1	1	1	2	1	1	2	1	1	0	0	0	0	0	0	0	0	1	1
2	1	2	2	2	2	2	10000	2	2	1	2	2	1	1	1	1	1	1	1	1	1	2	0	0	0	1	0	0	0	0	0	1	1
1	2	2	2	2	2	2	3000	1	2	1	2	2	2	2	1	1	1	1	1	1	2	2	0	0	0	0	0	0	0	0	0	0	1
2	1	2	2	2	2	2	3000	1	2	1	2	2	2	2	1	1	1	2	1	1	2	2	0	0	0	0	0	0	0	0	0	0	1
2	2	2	2	2	2	2	1000	1	2	1	2	2	2	2	1	1	1	1	1	1	2	2	1	1	0	1	0	1	1	1	0	6	2
1	1	2	2	2	2	2	2000	1	2	1	2	2	1	1	1	1	1	1	1	1	1	1	0	0	0	0	0	0	0	0	0	0	1
1	1	2	2	2	2	2	12000	2	2	1	1	2	1	1	1	1	1	1	1	1	1	2	0	0	0	0	0	0	0	0	0	0	1
2	2	2	2	2	2	2	5000	1	2	1	2	1	2	2	1	1	1	1	1	1	2	2	0	0	2	1	0	0	1	1	0	5	2
1	1	2	2	2	2	2	2000	1	2	1	2	2	1	1	1	1	1	1	1	1	1	1	0	0	0	0	0	0	0	0	0	0	1
2	2	2	2	2	2	2	700	1	2	1	2	1	2	2	1	1	1	1	1	1	1	2	0	0	0	0	0	0	0	0	0	0	1
1	2	2	2	1	2	2	9000	1	2	1	2	2	1	1	1	1	1	1	1	1	1	2	0	0	0	0	0	0	0	0	0	0	1
1	1	3	2	2	2	2	4500	1	2	1	2	2	1	1	2	2	2	1	1	1	1	2	0	0	0	0	0	0	0	0	0	0	1
2	1	2	2	2	2	2	2000	1	2	1	2	1	2	2	1	1	1	1	1	1	2	2	0	0	0	1	0	0	0	0	0	1	1
1	1	2	2	2	2	2	937	1	2	1	2	2	1	1	1	1	1	1	1	1	1	2	0	0	0	0	0	0	0	0	0	0	1
1	1	2	2	2	2	2	4000	1	2	1	2	2	2	2	1	1	1	1	1	1	1	2	0	0	0	0	1	0	0	0	0	1	1
2	1	2	2	2	2	2	6000	1	2	1	2	2	1	1	2	2	2	1	1	1	2	2	0	0	0	1	1	0	0	0	0	2	1
1	1	2	2	2	2	2	2700	1	2	1	2	2	1	1	2	2	2	1	1	1	1	2	0	0	1	0	1	0	0	0	0	2	1
1	1	2	2	2	2	2	3000	1	2	1	2	2	2	2	1	1	1	2	1	1	1	1	0	0	0	0	0	0	0	0	0	0	1
2	1	2	2	2	2	2	8000	1	2	1	2	2	2	2	1	1	1	1	1	1	1	2	0	0	0	0	0	0	0	0	0	0	1
1	1	3	2	2	2	2	3000	1	2	1	2	2	1	1	1	1	1	1	1	1	1	2	0	0	1	0	0	0	0	0	0	1	1
